# Supplementary material for: Extreme genetic signatures of local adaptation in a notorious rice pest, Chilo suppressalis
Source: Natl Sci Rev. 2024 Aug 1;12(3):nwae221. doi: 10.1093/nsr/nwae221 (PMC11823119; doi:10.1093/nsr/nwae221)
Supplement: nwae221_Supplemental_Files [file nwae221_supplemental_files.zip]

Archive with 2 entries (2 files):
- Supplemental Table.xlsx
- Supplementary Materials.docx
