# Supplementary material for: Extreme genetic signatures of local adaptation in a notorious rice pest, Chilo suppressalis
Source: Natl Sci Rev. 2024 Aug 1;12(3):nwae221. doi: 10.1093/nsr/nwae221 (PMC11823119; doi:10.1093/nsr/nwae221)
Supplement: nwae221_Supplemental_Files [file nwae221_supplemental_files.zip › Supplemental Table.xlsx]

## Sheet: Table S1
Sample	Population	Goup	Longitude	Latitude	Data (Mb)	Mapping	Depth (x)	Coverage
AHJX-1	AH1	CSC	118.708	30.241	17363.3	0.9619	20.06	0.8504
AHJX-11	AH1	CSC	118.708	30.241	49670.2	0.9542	56.87	0.8644
AHJX-12	AH1	CSC	118.708	30.241	47830.4	0.9597	55	0.8612
AHJX-13	AH1	CSC	118.708	30.241	17163.4	0.9606	19.72	0.8519
AHJX-14	AH1	CSC	118.708	30.241	27789.7	0.9607	32.03	0.8573
AHJX-15	AH1	CSC	118.708	30.241	26256.8	0.9612	30.29	0.8519
AHJX-19	AH1	CSC	118.708	30.241	26351	0.9616	30.41	0.8563
AHJX-20	AH1	CSC	118.708	30.241	18747.3	0.9633	21.62	0.8521
AHJX-21	AH1	CSC	118.708	30.241	26757	0.9612	30.85	0.8562
AHJX-22	AH1	CSC	118.708	30.241	13539.8	0.9645	15.63	0.8471
AHJX-23	AH1	CSC	118.708	30.241	24497.1	0.9597	28.01	0.8559
AHJX-24	AH1	CSC	118.708	30.241	22549	0.9595	25.86	0.8547
AHJX-26	AH1	CSC	118.708	30.241	18880.5	0.9627	21.75	0.8528
AHJX-28	AH1	CSC	118.708	30.241	40523.8	0.9613	46.75	0.8597
AHJX-29	AH1	CSC	118.708	30.241	26745.3	0.9482	30.37	0.8575
AHJX-3	AH1	CSC	118.708	30.241	56660.7	0.9593	65.26	0.8623
AHJX-30	AH1	CSC	118.708	30.241	27736.2	0.9503	31.43	0.8542
AHJX-4	AH1	CSC	118.708	30.241	47079.7	0.9586	54.18	0.861
AHJX-5	AH1	CSC	118.708	30.241	44163.6	0.9593	50.89	0.8613
AHJX-6	AH1	CSC	118.708	30.241	23761.4	0.9587	27.35	0.8554
AHJX-8	AH1	CSC	118.708	30.241	14266	0.9588	16.42	0.8481
AHLJ-1	AH	EC	117.402	31.4421	23412.9	0.9205	25.77	0.856
AHLJ-10	AH	EC	117.402	31.4421	22842.8	0.9315	25.41	0.8591
AHLJ-11	AH	EC	117.402	31.4421	29558	0.9629	34.17	0.8573
AHLJ-13	AH	EC	117.402	31.4421	14349.4	0.9501	16.35	0.8513
AHLJ-14	AH	EC	117.402	31.4421	25557	0.9612	29.49	0.8552
AHLJ-15	AH	EC	117.402	31.4421	14211.2	0.8523	14.31	0.8509
AHLJ-16	AH	EC	117.402	31.4421	12440.5	0.9367	13.94	0.8471
AHLJ-19	AH	EC	117.402	31.4421	20743.3	0.9581	23.8	0.8549
AHLJ-20	AH	EC	117.402	31.4421	14768.6	0.8471	14.73	0.8501
AHLJ-23	AH	EC	117.402	31.4421	20843	0.6072	14.56	0.8483
AHLJ-24	AH	EC	117.402	31.4421	29678.3	0.934	33.13	0.8583
AHLJ-25	AH	EC	117.402	31.4421	23410.3	0.9496	26.62	0.8578
AHLJ-26	AH	EC	117.402	31.4421	23688.4	0.9615	27.28	0.8552
AHLJ-27	AH	EC	117.402	31.4421	29225.4	0.9616	33.73	0.8569
AHLJ-28	AH	EC	117.402	31.4421	35385	0.9618	40.87	0.8593
AHLJ-29	AH	EC	117.402	31.4421	47700.7	0.9478	54.14	0.8623
AHLJ-3	AH	EC	117.402	31.4421	35717.9	0.9476	40.59	0.8587
AHLJ-30	AH	EC	117.402	31.4421	52849.7	0.93	58.83	0.8635
AHLJ-31	AH	EC	117.402	31.4421	35868.3	0.9457	40.63	0.8598
AHLJ-4	AH	EC	117.402	31.4421	14283.2	0.9404	16.1	0.8492
AHLJ-6	AH	EC	117.402	31.4421	25995.8	0.9583	29.91	0.856
AHLJ-8	AH	EC	117.402	31.4421	23029.4	0.9579	26.49	0.8562
AHLJ-9	AH	EC	117.402	31.4421	23662	0.9562	27.18	0.8573
GDSZ-1	GD	CSC	114.489	22.598	16826.1	0.9548	19.26	0.8524
GDSZ-10	GD	CSC	114.489	22.598	14977	0.86	15.18	0.8511
GDSZ-11	GD	CSC	114.489	22.598	19761.7	0.954	22.59	0.8546
GDSZ-12	GD	CSC	114.489	22.598	16360	0.9572	18.78	0.8512
GDSZ-13	GD	CSC	114.489	22.598	18656.7	0.9551	21.36	0.8529
GDSZ-14	GD	CSC	114.489	22.598	16248.2	0.9597	18.71	0.8504
GDSZ-15	GD	CSC	114.489	22.598	16902	0.96	19.47	0.8523
GDSZ-16	GD	CSC	114.489	22.598	22251.3	0.9556	25.48	0.8553
GDSZ-2	GD	CSC	114.489	22.598	18420.1	0.9527	21.02	0.8537
GDSZ-3	GD	CSC	114.489	22.598	20423.4	0.9172	22.01	0.858
GDSZ-4	GD	CSC	114.489	22.598	14437.7	0.9527	16.48	0.8501
GDSZ-6	GD	CSC	114.489	22.598	16861.5	0.9465	19.1	0.851
GDSZ-7	GD	CSC	114.489	22.598	13592.4	0.9537	15.53	0.8506
GDSZ-8	GD	CSC	114.489	22.598	14398.3	0.9576	16.53	0.8474
GDSZ-9	GD	CSC	114.489	22.598	17339.1	0.9439	19.57	0.8532
GXNN-1	GX	CSC	108.33	23.038	18039	0.9615	20.78	0.8513
GXNN-10	GX	CSC	108.33	23.038	18756.5	0.9632	21.65	0.8521
GXNN-11	GX	CSC	108.33	23.038	19204.8	0.9194	20.97	0.8524
GXNN-13	GX	CSC	108.33	23.038	19232.9	0.9628	22.18	0.8522
GXNN-14	GX	CSC	108.33	23.038	24641.4	0.9619	28.44	0.8545
GXNN-15	GX	CSC	108.33	23.038	18324.1	0.9472	20.75	0.8501
GXNN-16	GX	CSC	108.33	23.038	22573.1	0.9602	25.97	0.8531
GXNN-2	GX	CSC	108.33	23.038	26897	0.9568	30.81	0.8559
GXNN-3	GX	CSC	108.33	23.038	18891.6	0.9613	21.76	0.8509
GXNN-4	GX	CSC	108.33	23.038	14956.4	0.9621	17.25	0.8469
GXNN-5	GX	CSC	108.33	23.038	17427.9	0.949	19.79	0.8519
GXNN-6	GX	CSC	108.33	23.038	21833.8	0.8464	21.8	0.8515
GXNN-7	GX	CSC	108.33	23.038	16036.8	0.7079	13.22	0.8486
GXNN-8	GX	CSC	108.33	23.038	19375.9	0.9625	22.34	0.853
GXNN-9	GX	CSC	108.33	23.038	19985.8	0.9632	23.07	0.852
GZAS-1	GZ	SWC	106.08	26.15	13167.7	0.9591	15.15	0.8454
GZAS-10	GZ	SWC	106.08	26.15	23522.7	0.9535	26.88	0.8536
GZAS-11	GZ	SWC	106.08	26.15	14836.9	0.9529	16.95	0.847
GZAS-2	GZ	SWC	106.08	26.15	20496.8	0.957	23.52	0.852
GZAS-3	GZ	SWC	106.08	26.15	15790	0.9612	18.21	0.8486
GZAS-4	GZ	SWC	106.08	26.15	17051.9	0.9607	19.63	0.849
GZAS-5	GZ	SWC	106.08	26.15	22630.9	0.9551	25.89	0.8528
GZAS-6	GZ	SWC	106.08	26.15	16813.8	0.9614	19.39	0.8494
GZAS-7	GZ	SWC	106.08	26.15	19238.2	0.9586	22.13	0.8499
GZAS-8	GZ	SWC	106.08	26.15	12657.6	0.9616	14.57	0.8436
GZAS-9	GZ	SWC	106.08	26.15	17065	0.9533	19.48	0.8502
GZGY-1	GZ1	SWC	106.587	26.0094	18169.9	0.9552	20.79	0.8511
GZGY-10	GZ1	SWC	106.587	26.0094	14998.7	0.9634	17.32	0.8481
GZGY-11	GZ1	SWC	106.587	26.0094	15776.2	0.9632	18.24	0.847
GZGY-3	GZ1	SWC	106.587	26.0094	15996.4	0.9643	18.51	0.8477
GZGY-4	GZ1	SWC	106.587	26.0094	18202.5	0.9634	21.02	0.8506
GZGY-5	GZ1	SWC	106.587	26.0094	18898.1	0.9578	21.7	0.8522
GZGY-6	GZ1	SWC	106.587	26.0094	17281.1	0.9618	19.93	0.8489
GZGY-7	GZ1	SWC	106.587	26.0094	17594.6	0.9637	20.32	0.8487
GZGY-8	GZ1	SWC	106.587	26.0094	19782.8	0.9631	22.87	0.8506
GZGY-9	GZ1	SWC	106.587	26.0094	15802.1	0.9619	18.23	0.8473
HBJZ-1	HB1	CSC	112.036	30.3444	19361	0.8453	18.69	0.8554
HBJZ-10	HB1	CSC	112.036	30.3444	16442.8	0.9584	18.93	0.8494
HBJZ-11	HB1	CSC	112.036	30.3444	16161.8	0.8885	16.81	0.8527
HBJZ-12	HB1	CSC	112.036	30.3444	37898.4	0.8547	37.82	0.8635
HBJZ-13	HB1	CSC	112.036	30.3444	18359.5	0.945	20.78	0.8627
HBJZ-14	HB1	CSC	112.036	30.3444	13893.6	0.9599	15.97	0.8691
HBJZ-15	HB1	CSC	112.036	30.3444	17834.8	0.9581	20.47	0.8534
HBJZ-16	HB1	CSC	112.036	30.3444	22263.7	0.9592	25.58	0.8559
HBJZ-17	HB1	CSC	112.036	30.3444	35426.3	0.9302	39.26	0.8621
HBJZ-18	HB1	CSC	112.036	30.3444	15069.4	0.9561	17.24	0.8515
HBJZ-19	HB1	CSC	112.036	30.3444	24398	0.9509	27.74	0.861
HBJZ-2	HB1	CSC	112.036	30.3444	21386.3	0.9601	24.54	0.8563
HBJZ-20	HB1	CSC	112.036	30.3444	26631	0.9287	29.45	0.8623
HBJZ-21	HB1	CSC	112.036	30.3444	29317.1	0.9581	33.63	0.8559
HBJZ-22	HB1	CSC	112.036	30.3444	33578	0.9558	38.38	0.8597
HBJZ-23	HB1	CSC	112.036	30.3444	15925.1	0.9046	17.04	0.853
HBJZ-24	HB1	CSC	112.036	30.3444	24561.4	0.9561	28.17	0.8566
HBJZ-25	HB1	CSC	112.036	30.3444	39414	0.9565	45.12	0.8618
HBJZ-26	HB1	CSC	112.036	30.3444	42511	0.9492	48.25	0.8625
HBJZ-27	HB1	CSC	112.036	30.3444	41110.6	0.9569	47.08	0.8611
HBJZ-28	HB1	CSC	112.036	30.3444	24952.5	0.9381	27.9	0.8573
HBJZ-3	HB1	CSC	112.036	30.3444	21277.1	0.9445	23.98	0.8563
HBJZ-30	HB1	CSC	112.036	30.3444	13523.9	0.952	15.4	0.8629
HBJZ-4	HB1	CSC	112.036	30.3444	12001.1	0.9257	13.19	0.8488
HBJZ-5	HB1	CSC	112.036	30.3444	17655.9	0.9359	19.67	0.8541
HBJZ-6	HB1	CSC	112.036	30.3444	47319	0.9301	52.55	0.8646
HBJZ-7	HB1	CSC	112.036	30.3444	31575.9	0.9475	35.83	0.86
HBJZ-8	HB1	CSC	112.036	30.3444	28773.1	0.9588	33.13	0.8589
HBJZ-9	HB1	CSC	112.036	30.3444	35647.8	0.9531	40.75	0.8596
HBWX-10	HB	CSC	115.614	30.1158	11681.2	0.96	13.45	0.847
HBWX-11	HB	CSC	115.614	30.1158	16780.8	0.9634	19.4	0.8511
HBWX-12	HB	CSC	115.614	30.1158	18284.5	0.961	21.06	0.8522
HBWX-13	HB	CSC	115.614	30.1158	18789.8	0.9594	21.61	0.8536
HBWX-14	HB	CSC	115.614	30.1158	21579	0.946	24.4	0.8562
HBWX-15	HB	CSC	115.614	30.1158	11585.1	0.9582	13.3	0.8458
HBWX-16	HB	CSC	115.614	30.1158	13411.2	0.9413	15.11	0.8488
HBWX-17	HB	CSC	115.614	30.1158	18858.8	0.9356	21.05	0.8544
HBWX-18	HB	CSC	115.614	30.1158	15754	0.955	18.03	0.852
HBWX-19	HB	CSC	115.614	30.1158	18296.4	0.9442	20.62	0.8535
HBWX-2	HB	CSC	115.614	30.1158	11778.5	0.9588	13.54	0.8466
HBWX-20	HB	CSC	115.614	30.1158	27006.6	0.9096	29.14	0.8579
HBWX-21	HB	CSC	115.614	30.1158	18145.5	0.9498	20.63	0.8533
HBWX-22	HB	CSC	115.614	30.1158	21913.5	0.941	24.65	0.8559
HBWX-23	HB	CSC	115.614	30.1158	18544.4	0.9552	21.23	0.8528
HBWX-24	HB	CSC	115.614	30.1158	13098.4	0.9593	15.07	0.849
HBWX-25	HB	CSC	115.614	30.1158	20535.4	0.946	23.23	0.8545
HBWX-3	HB	CSC	115.614	30.1158	16851	0.9525	19.22	0.8524
HBWX-4	HB	CSC	115.614	30.1158	17783.4	0.9439	20.06	0.8533
HBWX-5	HB	CSC	115.614	30.1158	14778.3	0.9537	16.88	0.8507
HBWX-6	HB	CSC	115.614	30.1158	20762	0.9453	23.44	0.8555
HBWX-7	HB	CSC	115.614	30.1158	11686.4	0.9511	13.28	0.8461
HBWX-8	HB	CSC	115.614	30.1158	18114.7	0.9525	20.67	0.853
HBWX-9	HB	CSC	115.614	30.1158	11675.7	0.961	13.44	0.8453
HEBHH-1	HLJ	HE	127.343	49.897	17703.6	0.8988	18.18	0.7433
HEBHH-10	HLJ	HE	127.343	49.897	16979.8	0.8983	17.4	0.7425
HEBHH-11	HLJ	HE	127.343	49.897	17376.3	0.8726	17.19	0.7457
HEBHH-12	HLJ	HE	127.343	49.897	17519.4	0.8943	17.88	0.7452
HEBHH-14	HLJ	HE	127.343	49.897	16072	0.8965	16.46	0.7408
HEBHH-15	HLJ	HE	127.343	49.897	19727.5	0.8966	20.22	0.7486
HEBHH-2	HLJ	HE	127.343	49.897	16744.8	0.896	17.15	0.7433
HEBHH-4	HLJ	HE	127.343	49.897	16363.1	0.8976	16.76	0.7409
HEBHH-5	HLJ	HE	127.343	49.897	13672.3	0.8607	13.35	0.7349
HEBHH-6	HLJ	HE	127.343	49.897	18439.7	0.8973	18.91	0.746
HEBHH-7	HLJ	HE	127.343	49.897	23794.8	0.8823	23.83	0.7535
HEBHH-8	HLJ	HE	127.343	49.897	15009.6	0.8981	15.43	0.7371
HEBHH-9	HLJ	HE	127.343	49.897	18788.2	0.897	19.25	0.746
HNDA-1	HUN1	CSC	111.316	26.3921	32400.7	0.9581	37.24	0.858
HNDA-10	HUN1	CSC	111.316	26.3921	14843.5	0.9626	17.15	0.8494
HNDA-11	HUN1	CSC	111.316	26.3921	15039.5	0.963	17.38	0.8488
HNDA-12	HUN1	CSC	111.316	26.3921	17134.4	0.8577	17.34	0.8544
HNDA-2	HUN1	CSC	111.316	26.3921	17470	0.9614	20.16	0.8504
HNDA-3	HUN1	CSC	111.316	26.3921	19209.5	0.9586	22.08	0.8529
HNDA-4	HUN1	CSC	111.316	26.3921	18452	0.9626	21.33	0.8518
HNDA-6	HUN1	CSC	111.316	26.3921	34977.7	0.96	40.3	0.8582
HNDA-7	HUN1	CSC	111.316	26.3921	27906.5	0.9584	32.09	0.8562
HNDA-8	HUN1	CSC	111.316	26.3921	17219.9	0.8336	16.76	0.853
HNDA-9	HUN1	CSC	111.316	26.3921	14267.9	0.9532	16.29	0.8497
HNSY-1	HUN	HN	109.121	18.3729	21890.4	0.9476	24.83	0.8506
HNSY-10	HUN	HN	109.121	18.3729	13040.5	0.9559	14.92	0.8428
HNSY-12	HUN	HN	109.121	18.3729	15256.8	0.9621	17.58	0.8439
HNSY-15	HUN	HN	109.121	18.3729	19132.6	0.9182	20.94	0.8504
HNSY-21	HUN	HN	109.121	18.3729	17516.8	0.9037	18.79	0.8496
HNSY-22	HUN	HN	109.121	18.3729	19423.4	0.6782	14.6	0.8423
HNSY-23	HUN	HN	109.121	18.3729	19947	0.9079	21.64	0.8532
HNSY-25	HUN	HN	109.121	18.3729	18920.7	0.9391	21.26	0.8496
HNSY-26	HUN	HN	109.121	18.3729	22367.3	0.7299	19.12	0.8488
HNSY-27	HUN	HN	109.121	18.3729	19497.5	0.9584	22.44	0.8505
HNSY-28	HUN	HN	109.121	18.3729	19388.3	0.9402	21.81	0.8532
HNSY-3	HUN	HN	109.121	18.3729	22557.6	0.9023	24.17	0.8516
HNSY-4	HUN	HN	109.121	18.3729	19826.2	0.8943	21.03	0.8508
HNSY-6	HUN	HN	109.121	18.3729	19838.8	0.9551	22.7	0.8518
HNSY-7	HUN	HN	109.121	18.3729	17775.6	0.9617	20.52	0.8472
HNSY-8	HUN	HN	109.121	18.3729	16200.5	0.9624	18.68	0.8452
HNSY-9	HUN	HN	109.121	18.3729	20173	0.9376	22.57	0.8497
HNXY-1	HEN	CSC	113.897	32.2416	37530.2	0.9626	43.27	0.8584
HNXY-10	HEN	CSC	113.897	32.2416	21615.6	0.961	24.96	0.8552
HNXY-11	HEN	CSC	113.897	32.2416	33307.4	0.963	38.53	0.8575
HNXY-12	HEN	CSC	113.897	32.2416	53118.4	0.9601	61.29	0.8613
HNXY-13	HEN	CSC	113.897	32.2416	43476.2	0.9584	50.07	0.8609
HNXY-14	HEN	CSC	113.897	32.2416	52572.8	0.9579	60.39	0.8639
HNXY-2	HEN	CSC	113.897	32.2416	26146.6	0.9621	30.14	0.855
HNXY-20	HEN	CSC	113.897	32.2416	11983	0.9631	13.79	0.8431
HNXY-4	HEN	CSC	113.897	32.2416	32201.3	0.9572	37	0.8576
HNXY-6	HEN	CSC	113.897	32.2416	47916.9	0.9586	55.18	0.8606
HNXY-7	HEN	CSC	113.897	32.2416	28227.3	0.9621	32.63	0.8551
HNXY-8	HEN	CSC	113.897	32.2416	38290.9	0.9611	44.18	0.8576
HNXY-9	HEN	CSC	113.897	32.2416	42125.9	0.9636	48.75	0.8584
HNYX-1	HEN	CSC	113.399	27.1398	21646	0.9569	24.81	0.8545
HNYX-10	HEN	CSC	113.399	27.1398	14274	0.9539	16.3	0.848
HNYX-11	HEN	CSC	113.399	27.1398	36316.9	0.9629	41.91	0.8567
HNYX-13	HEN	CSC	113.399	27.1398	33470.9	0.9164	36.46	0.8595
HNYX-14	HEN	CSC	113.399	27.1398	20534.5	0.864	20.9	0.8529
HNYX-15	HEN	CSC	113.399	27.1398	21589.8	0.962	24.94	0.852
HNYX-16	HEN	CSC	113.399	27.1398	12664.2	0.9034	13.55	0.8485
HNYX-17	HEN	CSC	113.399	27.1398	18053.6	0.9593	20.76	0.8511
HNYX-18	HEN	CSC	113.399	27.1398	22109.9	0.8832	22.88	0.854
HNYX-19	HEN	CSC	113.399	27.1398	15850	0.9252	17.44	0.8648
HNYX-2	HEN	CSC	113.399	27.1398	31377.7	0.9494	35.67	0.8585
HNYX-20	HEN	CSC	113.399	27.1398	19216.7	0.9582	22.06	0.8544
HNYX-21	HEN	CSC	113.399	27.1398	28165.4	0.7554	24.15	0.8593
HNYX-3	HEN	CSC	113.399	27.1398	35345.5	0.8918	37.23	0.8585
HNYX-4	HEN	CSC	113.399	27.1398	32163.8	0.9174	35.12	0.8627
HNYX-5	HEN	CSC	113.399	27.1398	30732	0.9567	35.19	0.8597
HNYX-6	HEN	CSC	113.399	27.1398	26423.7	0.9588	30.34	0.8561
HNYX-7	HEN	CSC	113.399	27.1398	23832.2	0.9612	27.45	0.8545
HNYX-8	HEN	CSC	113.399	27.1398	37700.9	0.7554	32.42	0.857
HNYX-9	HEN	CSC	113.399	27.1398	24881.6	0.9241	27.34	0.8551
JLCC-2	JL	EC	125.741	44.1176	15436.8	0.9361	17.3	0.8518
JNCC-10	JL	EC	125.741	44.1176	15857.5	0.9095	16.95	0.8422
JNCC-11	JL	EC	125.741	44.1176	25647	0.9628	29.63	0.8571
JNCC-20	JL	EC	125.741	44.1176	13803.5	0.9538	15.73	0.8509
JNCC-21	JL	EC	125.741	44.1176	34620.6	0.8745	35.83	0.8602
JNCC-26	JL	EC	125.741	44.1176	28875.8	0.9117	31.13	0.8621
JNCC-4	JL	EC	125.741	44.1176	20207.3	0.8758	20.55	0.8065
JNCC-5	JL	EC	125.741	44.1176	12374.4	0.949	14.02	0.8504
JNCC-6	JL	EC	125.741	44.1176	19894.9	0.9599	22.87	0.857
JNCC-9	JL	EC	125.741	44.1176	21205.1	0.8798	21.84	0.859
JSJY-1	JS	EC	120.047	32.413	34619.2	0.8708	35.75	0.8648
JSJY-11	JS	EC	120.047	32.413	31306.9	0.9619	36.21	0.8556
JSJY-12	JS	EC	120.047	32.413	17790	0.9537	20.36	0.8516
JSJY-14	JS	EC	120.047	32.413	22525.4	0.8922	23.83	0.8563
JSJY-15	JS	EC	120.047	32.413	24687.8	0.9575	28.37	0.8546
JSJY-18	JS	EC	120.047	32.413	17503	0.9587	20.15	0.8517
JSJY-19	JS	EC	120.047	32.413	32353.8	0.9571	37.19	0.8596
JSJY-2	JS	EC	120.047	32.413	29779.9	0.9324	33.28	0.8581
JSJY-3	JS	EC	120.047	32.413	33862.1	0.8811	35.24	0.8608
JSJY-4	JS	EC	120.047	32.413	32504.7	0.8824	33.98	0.8597
JSJY-6	JS	EC	120.047	32.413	42345.4	0.9578	48.75	0.8598
JSJY-7	JS	EC	120.047	32.413	13815.7	0.8553	13.87	0.8499
JSJY-8	JS	EC	120.047	32.413	19100.3	0.8867	20.12	0.8542
JSJY-9	JS	EC	120.047	32.413	36454.8	0.9597	42.06	0.858
JSYZ-1	JS1	EC	119.183	32.3887	25343.5	0.9619	29.29	0.856
JSYZ-10	JS1	EC	119.183	32.3887	27280.4	0.8286	26.48	0.8595
JSYZ-11	JS1	EC	119.183	32.3887	35332.2	0.9424	39.9	0.8637
JSYZ-12	JS1	EC	119.183	32.3887	19660.6	0.9413	22.18	0.8573
JSYZ-13	JS1	EC	119.183	32.3887	22160.8	0.9622	25.61	0.853
JSYZ-14	JS1	EC	119.183	32.3887	12303.6	0.9576	14.15	0.8471
JSYZ-15	JS1	EC	119.183	32.3887	33921.6	0.9607	39.14	0.858
JSYZ-16	JS1	EC	119.183	32.3887	21362.3	0.9587	24.59	0.8533
JSYZ-17	JS1	EC	119.183	32.3887	27141.2	0.7947	25.12	0.8586
JSYZ-18	JS1	EC	119.183	32.3887	29009.8	0.9619	33.52	0.8558
JSYZ-19	JS1	EC	119.183	32.3887	17399.3	0.9618	20.09	0.8513
JSYZ-2	JS1	EC	119.183	32.3887	26605.3	0.9593	30.65	0.8596
JSYZ-3	JS1	EC	119.183	32.3887	18790.2	0.963	21.74	0.8522
JSYZ-4	JS1	EC	119.183	32.3887	26392.1	0.9617	30.48	0.8548
JSYZ-5	JS1	EC	119.183	32.3887	26996.5	0.9222	29.75	0.8585
JSYZ-6	JS1	EC	119.183	32.3887	12437.9	0.9614	14.36	0.8481
JSYZ-7	JS1	EC	119.183	32.3887	22774.8	0.9597	26.25	0.8543
JSYZ-8	JS1	EC	119.183	32.3887	22999.3	0.963	26.61	0.8538
JSYZ-9	JS1	EC	119.183	32.3887	12923.5	0.9623	14.94	0.8469
JXNC-1	JX	CSC	115.934	28.5425	36723	0.9547	42.03	0.8599
JXNC-10	JX	CSC	115.934	28.5425	17712.3	0.9638	20.5	0.851
JXNC-11	JX	CSC	115.934	28.5425	18581.4	0.9588	21.35	0.8528
JXNC-12	JX	CSC	115.934	28.5425	26399.3	0.9136	28.72	0.8576
JXNC-2	JX	CSC	115.934	28.5425	28670.6	0.9632	33.17	0.8561
JXNC-3	JX	CSC	115.934	28.5425	43495.4	0.9601	50.06	0.8587
JXNC-4	JX	CSC	115.934	28.5425	16374.1	0.9568	18.79	0.8512
JXNC-5	JX	CSC	115.934	28.5425	25827.8	0.9604	29.78	0.8555
JXNC-7	JX	CSC	115.934	28.5425	23990.6	0.9614	27.67	0.8537
JXNC-8	JX	CSC	115.934	28.5425	29325.3	0.9624	33.86	0.8558
JXSG-1	JX1	CSC	115.066	28.2355	36997.9	0.9502	42.01	0.8599
JXSG-10	JX1	CSC	115.066	28.2355	37000.2	0.9641	42.81	0.8587
JXSG-11	JX1	CSC	115.066	28.2355	27136	0.9633	31.33	0.8552
JXSG-12	JX1	CSC	115.066	28.2355	24113.3	0.9628	27.86	0.864
JXSG-13	JX1	CSC	115.066	28.2355	12702.9	0.9641	14.64	0.8439
JXSG-14	JX1	CSC	115.066	28.2355	13716.5	0.9408	15.41	0.8495
JXSG-15	JX1	CSC	115.066	28.2355	11924.2	0.9494	13.57	0.8463
JXSG-16	JX1	CSC	115.066	28.2355	17730.8	0.9535	20.27	0.8519
JXSG-17	JX1	CSC	115.066	28.2355	31285.7	0.9617	36.13	0.8566
JXSG-19	JX1	CSC	115.066	28.2355	16926.2	0.9554	19.38	0.8521
JXSG-2	JX1	CSC	115.066	28.2355	13804.2	0.9525	15.75	0.8496
JXSG-22	JX1	CSC	115.066	28.2355	17911.5	0.9556	20.5	0.8516
JXSG-24	JX1	CSC	115.066	28.2355	19545.9	0.9613	22.56	0.8518
JXSG-3	JX1	CSC	115.066	28.2355	26169.6	0.9612	30.18	0.8562
JXSG-4	JX1	CSC	115.066	28.2355	32184.1	0.9615	37.11	0.8567
JXSG-5	JX1	CSC	115.066	28.2355	38186.3	0.9355	42.7	0.861
JXSG-7	JX1	CSC	115.066	28.2355	29317.9	0.9628	33.87	0.8575
JXSG-8	JX1	CSC	115.066	28.2355	20438.5	0.942	23	0.8553
JXSG-9	JX1	CSC	115.066	28.2355	36013	0.9638	41.66	0.8582
LLSY-3	LN	EC	123.483	42.0761	31245.5	0.7927	28.54	0.8569
LNSY-1	LN	EC	123.483	42.0761	19275.7	0.9554	22.06	0.8589
LNSY-10	LN	EC	123.483	42.0761	21160	0.8768	21.87	0.8549
LNSY-11	LN	EC	123.483	42.0761	32429.3	0.9595	37.21	0.8569
LNSY-2	LN	EC	123.483	42.0761	18786.2	0.9034	20.08	0.8574
LNSY-3	LN	EC	123.483	42.0761	18902.3	0.9604	21.78	0.8528
LNSY-4	LN	EC	123.483	42.0761	16829.9	0.9597	19.39	0.8518
LNSY-7	LN	EC	123.483	42.0761	61876.9	0.9598	71.29	0.8629
LNSY-8	LN	EC	123.483	42.0761	20515.2	0.8682	21.17	0.8553
LNSY-9	LN	EC	123.483	42.0761	18213.9	0.9503	20.65	0.8561
SCFS-1	SC1	SWC	104.981	29.1869	28415.7	0.9587	32.66	0.8546
SCFS-10	SC1	SWC	104.981	29.1869	26019.3	0.6426	19.19	0.848
SCFS-11	SC1	SWC	104.981	29.1869	25939.6	0.6837	20.5	0.8498
SCFS-12	SC1	SWC	104.981	29.1869	26423.1	0.8051	24.87	0.8535
SCFS-13	SC1	SWC	104.981	29.1869	24356.5	0.9269	26.91	0.8558
SCFS-14	SC1	SWC	104.981	29.1869	18633.3	0.9564	21.38	0.851
SCFS-15	SC1	SWC	104.981	29.1869	39349.3	0.9118	42.42	0.8594
SCFS-18	SC1	SWC	104.981	29.1869	51051	0.9596	58.88	0.8588
SCFS-19	SC1	SWC	104.981	29.1869	44282.4	0.9608	51.17	0.8572
SCFS-2	SC1	SWC	104.981	29.1869	20411.4	0.8871	21.43	0.8529
SCFS-20	SC1	SWC	104.981	29.1869	33285.9	0.959	38.37	0.8556
SCFS-21	SC1	SWC	104.981	29.1869	16143.9	0.96	18.6	0.8501
SCFS-3	SC1	SWC	104.981	29.1869	28409.8	0.9095	30.58	0.8575
SCFS-7	SC1	SWC	104.981	29.1869	36934.1	0.6316	26.12	0.8574
SCQW-10	SC	SWC	103.942	29.2872	25229.3	0.961	29.1	0.8516
SCQW-11	SC	SWC	103.942	29.2872	30450.5	0.8912	32.21	0.8601
SCQW-12	SC	SWC	103.942	29.2872	22363	0.7541	18.05	0.8544
SCQW-13	SC	SWC	103.942	29.2872	17034.4	0.9556	19.53	0.8531
SCQW-15	SC	SWC	103.942	29.2872	24245.1	0.9378	26.99	0.8545
SCQW-16	SC	SWC	103.942	29.2872	16858	0.8512	16.77	0.8492
SCQW-17	SC	SWC	103.942	29.2872	31307.7	0.9531	35.74	0.8594
SCQW-18	SC	SWC	103.942	29.2872	20491.6	0.9356	22.8	0.852
SCQW-21	SC	SWC	103.942	29.2872	18300.8	0.7029	14.5	0.8511
SCQW-22	SC	SWC	103.942	29.2872	25516.4	0.9455	28.89	0.8587
SCQW-24	SC	SWC	103.942	29.2872	20105	0.8549	19.67	0.8542
SCQW-25	SC	SWC	103.942	29.2872	21257.6	0.9494	23.93	0.8531
SCQW-26	SC	SWC	103.942	29.2872	30109.1	0.9469	33.7	0.8607
SCQW-29	SC	SWC	103.942	29.2872	27740.4	0.9552	31.51	0.8547
SCQW-3	SC	SWC	103.942	29.2872	20627.4	0.9558	23.63	0.8519
SDLY-1	SD	EC	118.344	34.5894	20392.2	0.9586	23.44	0.8533
SDLY-10	SD	EC	118.344	34.5894	15341.4	0.9583	17.62	0.8511
SDLY-11	SD	EC	118.344	34.5894	21844.7	0.9569	25.05	0.8555
SDLY-12	SD	EC	118.344	34.5894	16749.3	0.9635	19.37	0.8505
SDLY-13	SD	EC	118.344	34.5894	18427.1	0.9621	21.28	0.8528
SDLY-14	SD	EC	118.344	34.5894	16567.1	0.9548	18.96	0.8521
SDLY-15	SD	EC	118.344	34.5894	16331.9	0.9539	18.68	0.8518
SDLY-16	SD	EC	118.344	34.5894	20034.1	0.9596	23.07	0.8536
SDLY-2	SD	EC	118.344	34.5894	16513.8	0.9608	19.04	0.8504
SDLY-3	SD	EC	118.344	34.5894	26858.2	0.9589	30.87	0.8565
SDLY-4	SD	EC	118.344	34.5894	14139.8	0.9408	15.91	0.8514
SDLY-6	SD	EC	118.344	34.5894	27351.9	0.9603	31.45	0.8577
SDLY-7	SD	EC	118.344	34.5894	28595.9	0.9575	32.76	0.8581
SDLY-8	SD	EC	118.344	34.5894	14006	0.9626	16.18	0.8482
SDLY-9	SD	EC	118.344	34.5894	15075.5	0.9542	17.24	0.852
SXHZ-1	SX	CSC	107.115	33.1785	17125.2	0.737	14.66	0.8519
SXHZ-11	SX	CSC	107.115	33.1785	25385.3	0.8581	25.57	0.8764
SXHZ-2	SX	CSC	107.115	33.1785	24885	0.9408	27.83	0.8588
SXHZ-27	SX	CSC	107.115	33.1785	22118.9	0.9569	25.37	0.8582
SXHZ-3	SX	CSC	107.115	33.1785	21633.7	0.9019	22.89	0.8574
SXHZ-4	SX	CSC	107.115	33.1785	14343.7	0.9022	14.88	0.8518
SXHZ-5	SX	CSC	107.115	33.1785	19797.5	0.9162	21.51	0.8741
SXHZ-7	SX	CSC	107.115	33.1785	19027.5	0.9461	21.4	0.8539
ZJYY-1	ZJ	EC	121.029	30.0791	18760.8	0.9632	21.71	0.8532
ZJYY-10	ZJ	EC	121.029	30.0791	24160.2	0.9621	27.93	0.8539
ZJYY-11	ZJ	EC	121.029	30.0791	28543.1	0.9421	32.21	0.8575
ZJYY-12	ZJ	EC	121.029	30.0791	32997.8	0.962	38.17	0.8578
ZJYY-13	ZJ	EC	121.029	30.0791	20392.5	0.9628	23.61	0.8517
ZJYY-14	ZJ	EC	121.029	30.0791	13625.2	0.9627	15.75	0.8477
ZJYY-15	ZJ	EC	121.029	30.0791	35726.4	0.959	41.17	0.8593
ZJYY-16	ZJ	EC	121.029	30.0791	12744	0.9433	14.22	0.8528
ZJYY-18	ZJ	EC	121.029	30.0791	27546.6	0.9613	31.84	0.859
ZJYY-2	ZJ	EC	121.029	30.0791	18878.7	0.9026	20.38	0.8516
ZJYY-20	ZJ	EC	121.029	30.0791	40615.7	0.9221	44.51	0.8665
ZJYY-21	ZJ	EC	121.029	30.0791	42153.5	0.9601	48.64	0.8591
ZJYY-22	ZJ	EC	121.029	30.0791	25616.6	0.9557	29.4	0.8568
ZJYY-23	ZJ	EC	121.029	30.0791	23062.5	0.9624	26.67	0.8535
ZJYY-24	ZJ	EC	121.029	30.0791	31772.1	0.962	36.73	0.8571
ZJYY-25	ZJ	EC	121.029	30.0791	34950.5	0.947	39.64	0.8583
ZJYY-26	ZJ	EC	121.029	30.0791	38502.5	0.9629	44.57	0.8629
ZJYY-27	ZJ	EC	121.029	30.0791	19498	0.9596	22.48	0.8561
ZJYY-28	ZJ	EC	121.029	30.0791	15395.8	0.9312	17.15	0.8498
ZJYY-29	ZJ	EC	121.029	30.0791	15509.7	0.9596	17.9	0.8486
ZJYY-3	ZJ	EC	121.029	30.0791	17901.1	0.9584	20.61	0.852
ZJYY-30	ZJ	EC	121.029	30.0791	43733	0.9472	49.61	0.8649
ZJYY-4	ZJ	EC	121.029	30.0791	40295.6	0.9567	46.22	0.8643
ZJYY-5	ZJ	EC	121.029	30.0791	15557.5	0.9613	17.96	0.8488
ZJYY-6	ZJ	EC	121.029	30.0791	27336.1	0.9628	31.61	0.8607
ZJYY-7	ZJ	EC	121.029	30.0791	29057.9	0.9614	33.56	0.8553
ZJYY-8	ZJ	EC	121.029	30.0791	16888.6	0.959	19.46	0.8505
ZJYY-9	ZJ	EC	121.029	30.0791	23959.2	0.9627	27.72	0.854

## Sheet: Table S2
Models	Type	deltaL	AICs	deltaAIC
M1	Central population-peripheral population (EC-HH)	40556.4	1.57464e+06	1.459e+06
M2	Central population-peripheral population (EC-HH)	34616.6	1.54729e+06	1.43165e+06
M3	Central population-peripheral population (EC-HH)	36901.9	1.55781e+06	1.44217e+06
M4	Central population-peripheral population (EC-HH)	40709	1.57534e+06	1.4597e+06
M5	Central population-peripheral population (EC-HH)	27766.7	1.51575e+06	1.4001e+06
M6	Central population-peripheral population (EC-HH)	25641.5	1.50596e+06	1.39032e+06
Mig 1	Central population-peripheral population (EC-HH)	112.284	115651	9.33739
Mig 2	Central population-peripheral population (EC-HH)	111.125	115642	0
Mig 3	Central population-peripheral population (EC-HH)	152.589	115832	190.949
Mig 4	Central population-peripheral population (EC-HH)	176.416	115942	300.676
Mig 5	Central population-peripheral population (EC-HH)	144.286	115790	148.712
Mig 6	Central population-peripheral population (EC-HH)	130.335	115726	84.4653
Mig 7	Central population-peripheral population (EC-HH)	227.939	116175	533.948
M1	Central population-peripheral population (CSC-HN)	1765.56	1.14212e+06	3901.06
M2	Central population-peripheral population (CSC-HN)	961.398	1.13843e+06	203.76
M3	Central population-peripheral population (CSC-HN)	1210.82	1.13957e+06	1350.39
M4	Central population-peripheral population (CSC-HN)	1748.1	1.14205e+06	3824.67
M5	Central population-peripheral population (CSC-HN)	972.598	1.13848e+06	257.337
M6	Central population-peripheral population (CSC-HN)	995.013	1.13858e+06	360.562
Mig1	Central population-peripheral population (CSC-HN)	915.415	1.13822e+06	0
Mig2	Central population-peripheral population (CSC-HN)	924.224	1.13826e+06	36.5669
Mig3	Central population-peripheral population (CSC-HN)	994.163	1.13858e+06	358.648

## Sheet: Table S3
Type	Parameters	Descriptions	Point estimations	Lower bounds	Upper bounds
Central population-peripheral population (EC-HE)	central	central population size	142510	110424	190631
Central population-peripheral population (EC-HE)	peripheral	peripheral population size	5972.72	4809	9114
Central population-peripheral population (EC-HE)	NQb	population size change after first split from Ancestral	2702.74	2360	2995
Central population-peripheral population (EC-HH)	NHb	population size chang after split from central	333789	333789	333789
Central population-peripheral population (EC-HE)	NANC	Ancestral population size	544436	544436	544436
Central population-peripheral population (EC-HE)	Tc1	The scale time of peripheral population size change	23252.8	18241	36308
Central population-peripheral population (EC-HE)	MA01	recent gene flow; Migrate from central population to peripheral	2.6016e-06	1.69754e-06	3.55389e-06
Central population-peripheral population (EC-HE)	MA10	recent gene flow; Migrate from peripheral to central population	3.6001e-06	2.2289e-06	4.866e-06
Central population-peripheral population (EC-HE)	MB01	Middle gene flow; Migrate from central population to peripheral	2.45849e-05	1.80336e-05	3.47034e-05
Central population-peripheral population (EC-HE)	MB10	Middle gene flow; Migrate from peripheral to central population	4.08422e-05	2.90705e-05	6.10488e-05
Central population-peripheral population (EC-HE)	TDIV	The scale time between central population and peripheral population	77129.2	59109	98580
Central population-peripheral population (EC-HE)	Tc2	The scale time of centrall population size change	53367.3	43835	66526
Type	Parameters	Descriptions	Point estimations	Lower bounds	Upper bounds
Central population-peripheral population (CSC-HN)	central	central population size	264634	200331	294352
Central population-peripheral population (CSC-HN)	NHb	population size change after first split from central	7.1488e+07	55716050	81649038
Central population-peripheral population (CSC-HN)	peripheral	peripheral population size	47139.7	37093	51187
Central population-peripheral population (CSC-HN)	NQb	population size after first split from peripheral	8.7707e+06	6073652	11617471
Central population-peripheral population (CSC-HN)	NANC	Ancestral population size	6547552	6547552	6547552
Central population-peripheral population (CSC-HN)	Tc	The scale time of central and peripheral population size change	9629.63	7397	10835
Central population-peripheral population (CSC-HN)	MA01	recent gene flow; Migrate from central population to peripheral	2.01661e-06	3.63414e-07	3.79028e-06
Central population-peripheral population (CSC-HN)	MA10	recent gene flow; Migrate from peripheral to central population	9.72668e-08	2.76918e-08	2.81387e-07
Central population-peripheral population (CSC-HN)	MB01	ancient gene flow; Migrate from central population to peripheral	6.2239e-08	1.76106e-08	1.48364e-07
Central population-peripheral population (CSC-HN)	MB10	ancient gene flow; Migrate from peripheral to central population	6.68305e-08	1.83978e-08	1.74248e-07
Central population-peripheral population (CSC-HN)	TDIV	The scale time between central population and peripheral population	917868	917683	917968

## Sheet: Table S4
Table S6 Environmental characteristic and traits summary of the C. suppresassalis population
Group	Environmental summary
HE,EC	High latitude and extremely low temperature (< -30 ℃)
CSC;SWC	Low latitude, high annual precipitation ( > 1,500 mm)
HN	Low latitude (< 18° N）, subtropical climate, and extremely low winter chill (annual minimum temperature > 22℃)
1.Cold tolerance: The activities of stress-tolerant enzymes （CAT, POD, SOD, LDH and ATP） were analyzed for diapaused and diapause-terminated Chilo sup p ressalis （Walker ） larvae from different geographic populations．
	POD／U ·mg －1		CAT／U ·mg －1		SOD／U ·mg －1		ATP／U ·mg －1		LDH／U ·g －1
Population	diapause	non-diapause	diapause	non-diapause	diapause	non-diapause	diapause	non-diapause	diapause	non-diapause
CSC (changsha)	（25．674±10．406）a	（20．721±1．550）a	（27．453±5．921）a	（16．799±0．989）a	（19．513±1．326）a	（14．943±1．691）a	（6．001±1．900）a	（16．925±1．636）a	（1800．64±312．71）a	（2267．042±152．398）a
EC (Beijing)	（22．060±6．192）a	（16．519±1．217）b	（32．076±1．073）a	（14．242±1．858）ab	（26．366±2．270）a	（11．324±1．231）b	（7．030±2．636）a	（13．552±0．956）b	（1853．63±223．391）a	（2029．330±62．349）b
EC (Shengyang)	（21．391±11．441）a	（12．391±1．007）c	（28．213±6．448）a	（11．747±0．640）b	（18．071±3．591）a	（7．163±1．049）c	（4．728±0．500）a	（10．526±1．035）c	（1626．13±276．602）a	（1814．587±57．908）c
EC (Haerbing)	（29．503±0．741）a	（10．624±1．514）c	（25．379±1．184）a	（11．576±0．714）b	（16．768±4．873）a	（6．474±1．207）c	（8．344±1．140）a	（8．193±0．527）c	（1423．38±58．735）a	（1622．403±67．646）d
paper	Comparison of the activities of stress-tolerant enzymes in diapaused and diapause-terminated larvae of Chilo suppressalis from different geographic populations
2.Diapause Characteristics and Cold-hardiness traits
Table 1 Diapause rates in Chilo suppressalis under different conditions of photoperiod and temperature
Treatments (L:D)	Diapause rates in EC (Beijing) population (%)			Diapause rates in CSC (Fuzhou) population (%)
	22 ℃	25 ℃	28 ℃	22 ℃	25 ℃	28 ℃
16:08:00	0	0	0	0	0	0
15:09:00	0	0	0	0	0	0
14:10:00	46.03	42.55	8.24	12.12	2.04	0
13:11:00	85.92	76.64	56.31	17.86	14.81	13.79
12:12:00	100	93.43	73.33	92.31	85.29	74.63
11:13:00	100	100	100	100	100	100
Table 2 Mean supercooling points of rice stem borer larvae from different treatments
Treatment	Larvae	Supercooling point	Freezing point(℃)
Field diapause larvae [EC(Beijing) population]	30	-15.13±0.46c	-6.42±0.52c
Lab diapause larvae [EC(Beijing) population]	30	-9.09±0.33b	-2.61±0.21b
Lab non-diapause larvae [EC(Beijng)]	30	-8.28±0.20ab	-2.19±0.12ab
Lab diapause larvae [CSC(Fuzhou) ]	30	-8.86±0.13a	-2.21±0.16ab
Lab non-diapause larvae [CSC(Fuzhou)]	30	-7.60±0.12a	-1.49±0.07a
paper	Diapause Characteristics and Cold-hardiness of Temperate and Subtropical Populations in Chilo suppressalis

## Sheet: Table S5
Chromosome	Gene	Start	End	Direction	Annatation
10	Csup000757.1	22953147	22957288	-	NeuB family
10	Csup001038.1	24107729	24128673	+	Protein tweety homolog
10	Csup000968.1	26322800	26325549	-	2-oxoacid dehydrogenases acyltransferase (catalytic domain)
11	Csup012206.1	9174685	9188548	-	NA|NA|NA
14	Csup004653.1	2179398	2190288	+	Ras family
14	Csup004730.1	2563400	2595587	-	None
14	Csup004509.1	2719238	2722186	+	None
14	Csup004568.1	20120175	20129014	+	Ribonuclease H protein
2	Csup004376.1	2825739	2827543	+	It is involved in the biological process described with cellular response to stress
2	Csup004225.1	23388615	23389827	-	NA|NA|NA
2	Csup003759.1	39988126	39994697	-	None
2	Csup004386.1	41165474	41202085	-	Cytochrome P450
20	Csup006098.1	1402453	1408207	-	None
20	Csup006117.1	1395910	1400745	+	None
20	Csup006244.1	1468532	1470412	-	Dynein light chain type 1
20	Csup006420.1	5004071	5006476	-	Armadillo/beta-catenin-like repeat
24	Csup003642.1	2349295	2397863	+	Belongs to the ligand-gated ion channel (TC 1.A.9) family
24	Csup003513.1	13708491	13711269	+	helicase superfamily c-terminal domain
28	Csup007392.1	7012567	7021346	+	NA|NA|NA
28	Csup007327.1	10113321	10114951	-	None
28	Csup007429.1	13068660	13071394	-	INTS6/SAGE1/DDX26B/CT45 C-terminus
29	Csup004900.1	1465606	1491676	-	BRCA2
29	Csup004848.1	10164020	10167678	+	Tumour suppressor protein
12	Csup002039.1	15059210	15064112	+	Transposase protein
12	Csup001906.1	23984425	24013693	-	Serpentine type 7TM GPCR chemoreceptor Srsx
16	Csup010577.1	1688340	1690341	-	WD domain
16	Csup010497.1	1949494	1957211	-	NA|NA|NA
16	Csup010406.1	12914325	12917959	-	Domain of unknown function (DUF4806)
16	Csup010556.1	16191274	16208130	-	caspase activation inhibitor
22	Csup014627.1	4262896	4271839	-	K homology RNA-binding domain
26	Csup011669.1	692505	698176	+	None
4	Csup002605.1	28466267	28495814	+	Lipocalin-like domain
4	Csup002352.1	29646340	29649250	+	None
4	Csup002355.1	29927645	29957158	+	PAS domain
8	Csup008105.1	1820613	2048805	+	Protein tyrosine kinase
8	Csup008205.1	5871735	5880367	+	This protein is an auxiliary protein of DNA polymerase delta and is involved in the control of eukaryotic DNA replication by increasing the polymerase's processibility during elongation of the leading strand
8	Csup008380.1	26412999	26442579	+	ABC transporter transmembrane region
1	Csup009504.1	202081	250828	-	activity. It is involved in the biological process described with transport
1	Csup009377.1	5507644	5511681	+	None
1	Csup009835.1	31113277	31116893	+	nuclease activity
13	Csup005401.1	1045157	1098882	+	In Between Ring fingers
13	Csup005223.1	1330285	1333727	+	Alpha-2-macroglobulin RAP
13	Csup005318.1	1351858	1367322	+	domain-containing protein
13	Csup005183.1	18901615	18916355	-	Protein tyrosine kinase
13	Csup005167.1	23744591	23748758	+	Protein tyrosine kinase
13	Csup005356.1	24271074	24280850	-	Sugar (and other) transporter
13	Csup005210.1	24332095	24354932	+	Sugar (and other) transporter
15	Csup006611.1	2010190	2023671	+	Ctr copper transporter family
15	Csup006844.1	19177001	19191329	-	Protein tyrosine kinase
15	Csup006557.1	19194464	19196491	-	None
15	Csup006715.1	19197043	19212236	+	ligase activity. It is involved in the biological process described with glutamyl-tRNA aminoacylation
15	Csup006772.1	21650607	21662923	+	WD domain
17	Csup014201.1	376649	389803	-	DDE superfamily endonuclease
17	Csup014277.1	394583	396350	+	NA|NA|NA
17	Csup014211.1	3042935	3045595	-	NA|NA|NA
17	Csup014166.1	14083910	14092171	-	G-quadruplex DNA unwinding
17	Csup013930.1	16912654	16917320	+	Thiolase
17	Csup014258.1	21001017	21036214	+	Cytochrome oxidase assembly protein
18	Csup001383.1	21683835	21685503	-	NA|NA|NA
19	Csup010136.1	14265925	14293034	-	RNA binding
19	Csup010225.1	21190443	21205615	-	Belongs to the type-B carboxylesterase lipase family
19	Csup010204.1	21219795	21226092	-	PNGase C-terminal domain
23	Csup005846.1	2971368	2976190	+	DDE superfamily endonuclease
23	Csup005874.1	3361330	3363218	-	Carboxylesterase family
23	Csup005784.1	4368912	4382576	+	It is involved in the biological process described with oxidation-reduction process
23	Csup005834.1	18703834	18705213	+	Protein kinase domain
25	Csup012429.1	13707292	13717650	+	Rho guanyl-nucleotide exchange factor activity. It is involved in the biological process described with
27	Csup000281.1	3168775	3171044	-	Trypsin-like serine protease
3	Csup011037.1	2188958	2194631	+	Metal ion binding
3	Csup011156.1	15052390	15053882	-	bZIP Maf transcription factor
3	Csup010980.1	31082379	31105794	-	Carboxylesterase family
5	Csup013551.1	14900199	14906939	+	Mur ligase middle domain
6	Csup003130.1	3811189	3814308	-	Zinc finger
6	Csup003287.1	4154831	4157520	+	oxidoreductase activity
6	Csup003158.1	4776917	4819566	-	intraflagellar transport
6	Csup002978.1	21868244	21871449	+	Tetratricopeptide repeat
6	Csup003058.1	21868223	21872878	-	Predicted AdoMet-dependent methyltransferase
6	Csup003366.1	24601732	24625093	-	Myb-like DNA-binding domain
7	Csup012756.1	7922410	7930746	+	Serpentine type 7TM GPCR chemoreceptor Srsx
7	Csup013084.1	10409192	10466892	-	Exocyst complex component Sec6
7	Csup013055.1	27808827	27915882	+	Rel homology DNA-binding domain
7	Csup012806.1	27918172	27920865	+	NA|NA|NA
7	Csup012906.1	27919388	27922229	-	Aph-1 protein
7	Csup013097.1	27923115	27938514	-	WD40 repeats
9	Csup008766.1	27280549	27306947	+	Zinc ion binding
9	Csup008886.1	27648376	27650959	-	NA|NA|NA
10	Csup000979.1	16419355	16494392	-	Sulfate permease family
11	Csup012054.1	13754740	13758716	+	Glycosyltransferase family 28 C-terminal domain
11	Csup012079.1	15606672	15620793	-	Snf7
11	Csup011999.1	16150205	16171104	+	NA|NA|NA
11	Csup011997.1	19935435	19962615	+	Transferase activity
14	Csup004573.1	1088115	1089896	+	Mitochondrial domain of unknown function (DUF1713)
14	Csup004649.1	1072481	1086245	+	Metal ion binding
14	Csup004765.1	11079568	11080799	-	DDE superfamily endonuclease
14	Csup004471.1	12532640	12756460	+	Serpentine type 7TM GPCR chemoreceptor Srsx
2	Csup003904.1	18293266	18294909	+	None
2	Csup004400.1	20139482	20190332	+	calpain_III
2	Csup004198.1	27810799	27856544	-	Choline/Carnitine o-acyltransferase
2	Csup003825.1	27875211	27883948	-	NA|NA|NA
2	Csup004271.1	34005442	34039776	-	None
2	Csup003920.1	42015755	42062223	-	Nucleoside H+ symporter
20	Csup006055.1	3902348	3921504	-	Spindle and kinetochore-associated protein 2
28	Csup007322.1	5553834	5602300	+	Galactosyltransferase
28	Csup007439.1	7198660	7211348	+	NA|NA|NA
28	Csup007423.1	8024095	8037301	+	None
28	Csup007339.1	9512800	9516609	-	Component of the MICOS complex
29	Csup004889.1	2680203	2729338	-	ATP binding. It is involved in the biological process described with protein phosphorylation
29	Csup004975.1	2663623	2680077	+	C2H2-type zinc-finger domain
29	Csup004923.1	5704051	6132588	-	Protein kinase C conserved region 2 (CalB)
12	Csup001673.1	10913587	10921057	+	NA|NA|NA
12	Csup001955.1	12654170	12664464	-	NA|NA|NA
12	Csup001681.1	12710606	12712838	-	None
12	Csup001731.1	12737519	12739158	-	None
12	Csup001797.1	12849588	12851654	-	None
12	Csup001832.1	12867251	12868223	+	None
22	Csup014453.1	8771794	8781617	+	Core histone H2A/H2B/H3/H4
22	Csup014533.1	8782516	8802624	-	NA|NA|NA
22	Csup014705.1	14025947	14026942	-	None
26	Csup011755.1	5817561	5825649	-	None
26	Csup011713.1	6947622	7008706	+	Microtubule binding
8	Csup008222.1	17941306	17944167	+	None
8	Csup008061.1	29227632	29230278	-	DHHC palmitoyltransferase
1	Csup009213.1	48297013	48312531	-	NA|NA|NA
1	Csup009845.1	48294380	48297709	+	Yip1 domain
15	Csup006662.1	12547644	12792498	+	Immunoglobulin like
17	Csup013984.1	3261992	3302079	+	It is involved in the biological process described with cell-matrix adhesion
17	Csup014019.1	12802792	12857976	-	NA|NA|NA
17	Csup014072.1	13893571	13898711	+	Lipase
18	Csup001335.1	326225	350491	+	NA|NA|NA
18	Csup001478.1	4285066	4286257	+	Protein phosphatase 1 regulatory subunit 35 C-terminus
19	Csup010226.1	11822338	11829150	-	None
19	Csup010246.1	11809287	11828327	+	A Receptor for Ubiquitination Targets
19	Csup010000.1	14557697	14783425	+	3'5'-cyclic nucleotide phosphodiesterase
21	Csup007829.1	8912209	8944066	+	Domain A in dwarfin family proteins
21	Csup007728.1	8969041	8981735	+	MAP-kinase scaffold activity
25	Csup012491.1	13008870	13011264	-	Zinc finger
25	Csup012558.1	13197209	13271452	-	Immunoglobulin domain
27	Csup000036.1	757783	760144	-	None
27	Csup000174.1	845731	849784	+	protection from non-homologous end joining at telomere
3	Csup011076.1	18537672	18560614	+	Integrator complex subunit 2
3	Csup011167.1	18560643	18582238	-	Anaphase-promoting complex subunit 5
5	Csup013554.1	27357294	27391803	-	Belongs to the CRISP family
5	Csup013298.1	27357388	27366242	+	DNA-dependent RNA polymerase catalyzes the transcription of DNA into RNA using the four ribonucleoside triphosphates as substrates
5	Csup013433.1	27401215	27406092	+	Plays a complex role in regulating the basal catalytic activity of the alpha subunit
5	Csup013444.1	29511641	29514850	-	Protein of unknown function (DUF775)
6	Csup003333.1	21775633	21804722	+	mature ribosome assembly
7	Csup013113.1	840772	845079	+	Sedlin
7	Csup013034.1	8991169	9017795	+	NA|NA|NA
7	Csup013021.1	13965926	13974087	+	NA|NA|NA
7	Csup012990.1	22659806	22662597	-	Major Facilitator Superfamily
9	Csup008890.1	1541125	1558994	-	Ami_2
9	Csup008909.1	1520008	1540695	+	The RING-variant domain is a C4HC3 zinc-finger like motif found in a number of cellular and viral proteins. Some of these proteins have been shown both in vivo and in vitro to have ubiquitin E3 ligase activity.
10	Csup001055.1	2008619	2011517	-	None
10	Csup000767.1	2589679	2608707	+	C-type lectin (CTL) or carbohydrate-recognition domain (CRD)
11	Csup012003.1	12984157	13048946	-	NA|NA|NA
11	Csup011939.1	15404924	15450063	-	Component of the Mediator complex
11	Csup011905.1	25019058	25030257	-	Acyltransferase family
11	Csup012128.1	3538292	3542225	+	DDE superfamily endonuclease
11	Csup012271.1	3531227	3542046	-	Alcohol dehydrogenase transcription factor Myb/SANT-like
11	Csup011834.1	3547489	3550175	-	Alcohol dehydrogenase transcription factor Myb/SANT-like
11	Csup012253.1	3550365	3562242	+	RNA 3'-terminal phosphate cyclase (RTC)
1	Csup009147.1	1531013	1532621	-	alkenylglycerophosphocholine hydrolase activity
1	Csup009146.1	1683109	1687168	+	Apoptosis-inducing factor
1	Csup009731.1	20932578	20940669	+	BTB And C-terminal Kelch
12	Csup002109.1	12896662	12903275	+	None
12	Csup001949.1	127015	137160	+	DDE superfamily endonuclease
12	Csup001865.1	26616433	26620070	-	Ubiquitin-conjugating enzyme
1	Csup009529.1	28262857	28302550	-	Neurotransmitter-gated ion-channel transmembrane region
1	Csup009753.1	28370692	28421041	+	It is involved in the biological process described with ion transport
1	Csup009158.1	28414000	28432741	-	Adenylyl- / guanylyl cyclase
13	Csup005136.1	23383882	23411443	-	Splicing factor 1 helix-hairpin domain
13	Csup005414.1	23415090	23416376	-	Histone 2A
13	Csup005322.1	23452041	23491079	-	Nuclear transport factor 2 (NTF2) domain
13	Csup005380.1	23493413	23500098	+	RNA recognition motif
13	Csup005106.1	397873	402397	-	Uncharacterized conserved protein (DUF2054)
13	Csup005092.1	965352	970981	-	None
14	Csup004716.1	13431112	13502909	-	NA|NA|NA
1	Csup009521.1	42279287	42358589	+	STIM1 Orai1-activating region
1	Csup009609.1	42360415	42375745	-	Nucleosome assembly protein (NAP)
14	Csup004638.1	452062	453596	+	PKS_KR
14	Csup004715.1	7911088	7914472	-	Glutathione S-transferase
1	Csup009194.1	52933732	52996155	+	Belongs to the CDP-alcohol phosphatidyltransferase class-I family
1	Csup009701.1	53292518	53308800	-	Protein tyrosine phosphatase activity. It is involved in the biological process described with protein dephosphorylation
16	Csup010458.1	1145379	1167873	-	It is involved in the biological process described with
16	Csup010572.1	16337733	16342722	+	NA|NA|NA
16	Csup010591.1	19153966	19179749	+	Diphthamide synthase
1	Csup009026.1	702615	717741	+	None
17	Csup014037.1	10567111	10571551	-	chromatin binding
17	Csup014279.1	21494737	21549396	+	Ion channel
18	Csup001277.1	4061504	4070557	+	DNA- binding
19	Csup010115.1	11690572	11729021	-	Alcohol dehydrogenase GroES-like domain
19	Csup010171.1	11729706	11755775	-	It is involved in the biological process described with rRNA processing
19	Csup010280.1	14103548	14105301	+	NA|NA|NA
19	Csup010112.1	14776394	14819638	-	protein
19	Csup010039.1	1878329	1880114	+	None
19	Csup010332.1	1883203	1889745	-	Component of the core-TFIIH basal transcription factor involved in nucleotide excision repair (NER) of DNA
19	Csup010314.1	22763330	22769784	-	Dynein heavy chain and region D6 of dynein motor
20	Csup006157.1	12511824	12516462	+	Septin
20	Csup006210.1	3165200	3170204	-	Uncharacterised ACR
20	Csup006381.1	3923202	3985970	-	P-loop containing NTP hydrolase pore-1
20	Csup006175.1	8687863	8815499	-	Phosphatidylethanolamine-binding protein
21	Csup007670.1	11916567	11925854	+	NA|NA|NA
21	Csup007806.1	267258	268436	+	NA|NA|NA
21	Csup007762.1	3076102	3081278	-	Tim44-like domain
21	Csup007579.1	3083147	3113839	+	eIF4-gamma/eIF5/eIF2-epsilon
2	Csup004313.1	15233909	15247826	+	NA|NA|NA
21	Csup007763.1	7197878	7327885	+	DDE_Tnp_1-like zinc-ribbon
2	Csup003764.1	18491634	18567986	+	Regulatory subunit of the poly(A)-nuclease (PAN) deadenylation complex
2	Csup004254.1	18738306	18777898	+	this activity may be independent of acetylation activity. Acetylates alpha-tubulin with a slow enzymatic rate
2	Csup003847.1	20395715	20428112	+	NADH ubiquinone oxidoreductase subunit NDUFA12
2	Csup004042.1	20442229	20568362	+	binding. It is involved in the biological process described with regulation of transcription
22	Csup014537.1	2481183	2485079	+	None
22	Csup014314.1	2687794	2690435	+	Zn-finger in Ran binding protein and others
2	Csup003837.1	23655693	23689598	+	Zinc ion binding
22	Csup014370.1	6998999	7006077	-	Transposase protein
2	Csup003769.1	27636607	27641369	-	Alpha/beta hydrolase family
2	Csup003944.1	27694180	27742496	-	None
2	Csup003765.1	29114413	29159516	+	an increase in PER dosage leads to shortened circadian rhythms and a decrease leads to lengthened circadian rhythms. Essential for the circadian rhythmicity of locomotor activity
2	Csup004211.1	29165384	29211786	+	NA|NA|NA
2	Csup003913.1	3082972	3085676	-	Protein of unknown function (DUF1676)
23	Csup005734.1	13349136	13351749	-	Melibiase
2	Csup003968.1	31605270	31607368	+	Transmembrane amino acid transporter protein
23	Csup005837.1	3766269	3767290	+	None
23	Csup005919.1	3767837	3769009	-	nuclease activity
2	Csup003881.1	34275854	34305542	-	ATPase activity. It is involved in the biological process described with cilium or flagellum-dependent cell motility
2	Csup004012.1	37486182	37512285	-	Sugar proton symporter activity. It is involved in the biological process described with carbohydrate transport
2	Csup004163.1	40028975	40039529	+	NA|NA|NA
2	Csup004328.1	40974826	40991842	-	Biopterin-dependent aromatic amino acid hydroxylase
24	Csup003627.1	14039418	14078895	-	Sec23/Sec24 zinc finger
2	Csup004391.1	41879449	41924930	+	C-terminal leucine zipper domain of cyclic nucleotide-gated channels
2	Csup004129.1	41927556	42007396	-	FORKHEAD
2	Csup003718.1	45000486	45156978	+	BTB/POZ domain
2	Csup004366.1	45229094	45358034	+	Vacuolar-sorting-associated 13 protein C-terminal
2	Csup004151.1	45510911	45538850	-	Tandem tudor domain within UHRF1
2	Csup004090.1	45541506	45544528	+	NA|NA|NA
2	Csup004209.1	45546883	45554771	+	Amino acid permease
2	Csup004174.1	45577443	45596774	+	NA|NA|NA
25	Csup012436.1	12932777	12992899	+	Ryanodine-sensitive calcium-release channel activity. It is involved in the biological process described with
25	Csup012481.1	12995860	13007469	-	Abscisic acid G-protein coupled receptor
25	Csup012469.1	467861	469982	-	PWI
26	Csup011595.1	1328424	1337425	-	phosphatidylinositol kinase activity
26	Csup011641.1	14317178	14319052	+	Golgi complex component 7 (COG7)
27	Csup000152.1	11291145	11293266	-	Vinculin family
27	Csup000084.1	11296166	11297946	+	None
29	Csup005009.1	8563290	8571328	+	WD40 repeats
3	Csup010993.1	15767925	15769168	-	None
3	Csup011429.1	18475859	18522362	-	Belongs to the adenylyl cyclase class-4 guanylyl cyclase family
3	Csup011147.1	18884156	18908168	+	TGF-beta propeptide
4	Csup002311.1	3942470	3943814	-	None
4	Csup002603.1	3944079	3945291	+	None
4	Csup002751.1	6027654	6031682	-	zinc ion binding
4	Csup002238.1	6329609	6336479	-	cwf21
4	Csup002792.1	6507314	6510137	-	Hydrolase activity
5	Csup013459.1	11416323	11559071	+	Nuclear receptor coactivator 7
5	Csup013771.1	17883128	17887657	+	None
6	Csup002960.1	28930971	29000149	-	None
7	Csup013081.1	16532125	16535814	+	Coiled-coil domain-containing protein KIAA1407 homolog
7	Csup013121.1	18067601	18080467	-	Kinesin motor
7	Csup013194.1	22975007	22980082	-	NA|NA|NA
8	Csup007965.1	12534346	12535622	+	None
8	Csup008195.1	28171306	28188871	-	Immunoglobulin domain
9	Csup008647.1	10259643	10266437	+	dnaJ homolog subfamily C member
9	Csup008736.1	10269542	10272043	-	Deltamethrin resistance
9	Csup008948.1	20689769	20691529	+	Rhodanese Homology Domain
9	Csup008809.1	20691230	20693385	-	Rhodanese Homology Domain
9	Csup008812.1	21157447	21171179	+	DNA polymerase A domain
9	Csup008635.1	22974758	22975391	-	ATP-grasp domain
9	Csup008617.1	25627245	25634608	+	Spaetzle
9	Csup008842.1	27275677	27276360	-	None
9	Csup008525.1	806726	821480	+	Domain of unknown function (DUF4495)
14	Csup004429.1	21313882	21316863	-	None
2	Csup004053.1	33883117	33943439	-	NEUZ
24	Csup003553.1	14078927	14092882	-	Sec23/Sec24 zinc finger
12	Csup002016.1	4439736	4449323	+	PH domain
12	Csup001980.1	12831742	12840426	+	None
12	Csup001766.1	25347236	25367342	+	Low-density lipoprotein receptor domain class A
16	Csup010573.1	16351763	16356142	-	None
4	Csup002226.1	31308201	31312104	-	Thymidylate kinase
17	Csup014282.1	18704142	18714643	-	RecF/RecN/SMC N terminal domain
23	Csup005877.1	2323328	2330537	+	Mono-functional DNA-alkylating methyl methanesulfonate N-term
5	Csup013574.1	27406061	27407810	-	Broad-Complex
7	Csup012690.1	500553	502771	-	EF-hand domain
9	Csup008554.1	27259400	27275987	+	Zinc finger
10	Csup001020.1	20373569	20377802	-	BESS motif
10	Csup000746.1	24538560	24573021	-	Axin beta-catenin binding domain
12	Csup001936.1	4416512	4432570	-	DDE_Tnp_1-like zinc-ribbon
12	Csup001764.1	11510289	11511781	+	It is involved in the biological process described with intracellular signal transduction
12	Csup002132.1	11511879	11522386	-	Uncharacterised protein family
12	Csup001848.1	11536605	11582098	+	CARMIL C-terminus
12	Csup002014.1	21359642	21367031	-	Scd6-like Sm domain
12	Csup001898.1	22931079	23079647	+	None
12	Csup001947.1	23240617	23242805	-	Mitochondrial membrane ATP synthase (F(1)F(0) ATP synthase or Complex V) produces ATP from ADP in the presence of a proton gradient across the membrane which is generated by electron transport complexes of the respiratory chain. F-type ATPases consist of two structural domains
14	Csup004455.1	3859779	3863680	-	Trypsin-like serine protease
14	Csup004534.1	8586653	8603323	-	diacylglycerol binding
16	Csup010582.1	1109269	1118815	+	Elongation factor 1 gamma
16	Csup010484.1	1971236	1978277	-	None
16	Csup010564.1	1979349	1994086	-	Tetraspanin family
19	Csup010258.1	17457144	17483257	+	Malate/L-lactate dehydrogenase
2	Csup004309.1	29446232	29447354	-	None
2	Csup004146.1	31958064	31960643	+	NA|NA|NA
2	Csup003766.1	37012833	37041244	+	Neurotransmitter sodium symporter activity. It is involved in the biological process described with neurotransmitter transport
2	Csup004073.1	50027043	50034557	-	None
20	Csup006437.1	1274087	1276893	-	Hydantoinase B/oxoprolinase
20	Csup006217.1	12817171	12832892	-	DNA repair metallo-beta-lactamase
20	Csup006482.1	12838881	12862927	+	endoplasmic reticulum organization
20	Csup006441.1	18808976	18832065	-	Double-stranded RNA binding motif
20	Csup006429.1	21264608	21274240	-	zinc finger
22	Csup014696.1	4279501	4310948	-	Ankyrin repeats (many copies)
22	Csup014570.1	4380505	4527111	-	RNA binding
22	Csup014643.1	9057405	9070578	+	Pyridoxal-dependent decarboxylase
22	Csup014415.1	9072789	9075323	-	None
22	Csup014651.1	16665486	16675356	-	None
24	Csup003475.1	397108	398845	-	None
24	Csup003541.1	6269367	6304504	+	round spermatid basic protein
24	Csup003559.1	9012153	9019670	+	extracellular matrix
24	Csup003561.1	12261438	12416299	+	Inositol 1
24	Csup003532.1	13901093	13920434	-	Ubiquitin-conjugating enzyme E2
24	Csup003578.1	13934133	13935127	+	Ribonuclease H protein
28	Csup007348.1	5272040	5383174	+	I/LWEQ domain
4	Csup002203.1	5734291	5770754	+	Enoyl-(Acyl carrier protein) reductase
4	Csup002313.1	6063306	6071349	+	Alg9-like mannosyltransferase family
4	Csup002377.1	8264794	8268826	+	Serine aminopeptidase
4	Csup002341.1	13655170	13657438	-	None
4	Csup002488.1	15445243	15454531	+	Divergent CRAL/TRIO domain
6	Csup003040.1	10631602	10633423	-	Belongs to the AB hydrolase superfamily. Lipase family
6	Csup003232.1	12644282	12661302	+	Amidohydrolase family
6	Csup003146.1	15986846	15987153	-	NA|NA|NA
8	Csup008363.1	5978702	5984079	+	Leucine Rich repeat
8	Csup008381.1	7556048	7565493	-	pre-mRNA-splicing factor ISY1
8	Csup008088.1	20410838	20425612	-	Family with sequence similarity 13 member A
8	Csup008024.1	21482154	21505370	-	ATP- binding
8	Csup008081.1	21508156	21524172	+	RPR
1	Csup009020.1	16138371	16143539	-	None
1	Csup009067.1	37447804	37498662	+	Alcohol dehydrogenase transcription factor Myb/SANT-like
13	Csup005108.1	11140600	11157920	+	Fibronectin type 3 domain
13	Csup005079.1	13728619	13759511	-	Glutamate/Leucine/Phenylalanine/Valine dehydrogenase
13	Csup005176.1	13774988	13792048	-	RNA polymerase II transcription factor SIII (Elongin) subunit A
13	Csup005207.1	14260834	14285952	+	catalytic activity. It is involved in the biological process described with metabolic process
13	Csup005397.1	19625795	19630477	+	FLYWCH zinc finger domain
13	Csup005417.1	19631222	19641625	+	FLYWCH zinc finger domain
17	Csup014021.1	10203063	10248045	+	Prominin
17	Csup014010.1	10325369	10326354	+	None
17	Csup014222.1	14770251	14773259	+	SWIRM domain
17	Csup014032.1	21626908	21655796	+	Transmembrane transporter activity. It is involved in the biological process described with transmembrane transport
17	Csup014245.1	22006300	22007325	-	Sugar (and other) transporter
23	Csup005740.1	3024536	3033882	-	Beige/BEACH domain
23	Csup005763.1	3035550	3037320	+	None
23	Csup005991.1	3533501	3540558	+	DNA-binding transcription factor activity
23	Csup005958.1	6714058	6724612	-	7tm Odorant receptor
27	Csup000143.1	6579116	6585627	+	Cytoplasmic Fragile-X interacting family
5	Csup013788.1	8809873	8825016	-	None
5	Csup013273.1	11642135	11662982	-	Domain of unknown function (DUF4795)
5	Csup013795.1	23145062	23158241	-	TROVE domain
5	Csup013799.1	23174448	23185591	+	None
5	Csup013257.1	25902808	25910137	-	Ribosomal protein L7Ae/L30e/S12e/Gadd45 family
5	Csup013335.1	25910872	25913890	+	NA|NA|NA
5	Csup013537.1	27133601	27137623	-	TLR4 regulator and MIR-interacting MSAP
9	Csup008799.1	19930141	19938920	-	Membrane-associated apoptosis protein
9	Csup008656.1	20606626	20677610	-	PHD-like zinc-binding domain
9	Csup008752.1	20678534	20680974	+	C-terminal domain of 1-Cys peroxiredoxin
9	Csup008953.1	22242027	22285535	-	Ezrin/radixin/moesin family
11	Csup011917.1	9669654	9672594	-	NA|NA|NA
11	Csup012215.1	24992626	24996762	+	Major Facilitator Superfamily
15	Csup006863.1	3731677	3770621	+	Domain of unknown function (DUF3441)
15	Csup006876.1	8203774	8204976	-	MyTH4 domain
15	Csup006710.1	8994164	9012510	-	microtubule motor activity
15	Csup006857.1	15997179	16007889	+	sodium channel activity. It is involved in the biological process described with sodium ion transport
15	Csup006666.1	19731997	19735629	+	NA|NA|NA
15	Csup006809.1	19659349	19730058	-	Binds to single and double-stranded DNA and exhibits DNA-dependent ATPase activity. Underwinds duplex DNA
15	Csup006631.1	19800323	19808324	-	Trypsin-like serine protease
15	Csup006984.1	19812899	20001347	+	Proprotein convertase P-domain
18	Csup001436.1	1868036	2018296	-	Lipopolysaccharide kinase (Kdo/WaaP) family
18	Csup001145.1	6142331	6162981	+	Mitochondrial carrier protein
18	Csup001287.1	6133287	6138977	-	Destroys radicals which are normally produced within the cells and which are toxic to biological systems
18	Csup001495.1	6188389	6231413	-	ATP-NAD kinase
18	Csup001503.1	9985390	9989163	-	Hemocyanin
18	Csup001469.1	17130944	17168903	+	Haemolysin-III related
18	Csup001148.1	17182937	17221553	-	DNA-dependent RNA polymerase
18	Csup001522.1	17223269	17235246	+	zinc finger
21	Csup007727.1	1044819	1048000	+	structural constituent of cell wall
21	Csup007902.1	2558164	2584900	-	UTP--glucose-1-phosphate uridylyltransferase
21	Csup007854.1	5102253	5103948	-	Cytochrome P450
21	Csup007585.1	5315112	5318708	+	Catalyzes the reversible isomerization between hydroxypyruvate and 2-hydroxy-3-oxopropanoate (also termed tartronate semialdehyde)
21	Csup007897.1	6083947	6102831	-	Calmodulin-binding domain C0 of NMDA receptor NR1 subunit
21	Csup007642.1	7588828	7592947	-	None
21	Csup007856.1	16946721	16949442	-	None
25	Csup012552.1	13036607	13065248	+	FGGY family of carbohydrate kinases
3	Csup011243.1	14843266	14845150	-	NA|NA|NA
3	Csup010990.1	26136058	26223998	-	Sequence-specific DNA binding transcription factor activity. It is involved in the biological process described with regulation of
7	Csup012767.1	975953	979353	-	None
7	Csup012883.1	1022106	1026071	-	Beige/BEACH domain
7	Csup013051.1	4341758	4349622	+	Uncharacterised protein family (UPF0220)
7	Csup013095.1	24011892	24014123	-	Domain of unknown function (DUF3361)
7	Csup013010.1	24901918	24902677	+	NA|NA|NA
10	Csup000801.1	3988923	4009606	-	RHO protein GDP dissociation inhibitor
12	Csup001918.1	12496190	12502240	-	Trypsin-like serine protease
14	Csup004487.1	11491333	11514651	-	domain in glucosyltransferases
14	Csup004507.1	17535433	17570040	-	Groucho/TLE N-terminal Q-rich domain
16	Csup010440.1	14243061	14260758	+	electron carrier activity. It is involved in the biological process described with oxidation-reduction process
16	Csup010452.1	14293699	14303004	-	None
19	Csup010064.1	11044750	11063358	+	NA|NA|NA
19	Csup010223.1	16799717	16810052	-	EF hand
19	Csup010317.1	16814022	16815227	+	AIR synthase related protein
2	Csup004300.1	5128268	5167843	-	ZIP Zinc transporter
2	Csup003839.1	8270396	8275233	+	NA|NA|NA
2	Csup003709.1	8388384	8391317	+	Alcohol dehydrogenase transcription factor Myb/SANT-like
2	Csup004114.1	9753210	9799582	+	Bromo adjacent homology domain
2	Csup004152.1	9741113	9748461	-	zinc finger
2	Csup004219.1	9802565	9805739	-	p21-C-terminal region-binding protein
2	Csup003862.1	9813904	9834924	-	7tm Odorant receptor
2	Csup004201.1	19209976	19235670	+	C-type lectin (CTL) or carbohydrate-recognition domain (CRD)
2	Csup004160.1	19389848	19417192	+	SAND domain
2	Csup003788.1	20308638	20393329	+	Protein kinase C conserved region 2 (CalB)
2	Csup003853.1	32137170	32138286	+	None
2	Csup004280.1	33983602	34067999	+	Neural proliferation differentiation control-1 protein (NPDC1)
2	Csup004149.1	34079384	34119652	-	Serpentine type 7TM GPCR chemoreceptor Srv
2	Csup004046.1	34207661	34222841	+	bromo domain
2	Csup004398.1	34161236	34207629	-	Guanine nucleotide exchange factor for Ras-like small GTPases
2	Csup003740.1	35406247	35408395	+	4Fe-4S dicluster domain
2	Csup004045.1	36498868	36517259	+	Amiloride-sensitive sodium channel
2	Csup003872.1	43239404	43339546	+	PAS domain
2	Csup003813.1	47719826	47723188	-	Pfam:DUF3550
20	Csup006249.1	15493431	15503613	-	None
20	Csup006436.1	15505216	15509813	+	PBP/GOBP family
22	Csup014611.1	8732927	8769769	-	zinc ion binding
26	Csup011700.1	5706195	5712797	+	CYTH domain
26	Csup011527.1	6020065	6029943	+	Vacuolar ATP synthase subunit S1 (ATP6S1)
26	Csup011560.1	6723917	6806937	+	PAS fold
26	Csup011571.1	11391748	11396096	-	Mitochondrial ribosomal protein L51 / S25 / CI-B8 domain
4	Csup002189.1	8405470	8408632	-	PDZ domain
4	Csup002241.1	8403659	8408053	+	ETC complex I subunit conserved region
4	Csup002193.1	18129998	18132114	-	DDE superfamily endonuclease
4	Csup002787.1	23870967	23873380	-	Thyroid hormone-inducible hepatic protein Spot 14
1	Csup009598.1	1546031	1553991	+	NOA36 protein
1	Csup009046.1	15875595	15949899	+	Eukaryotic-type carbonic anhydrase
1	Csup009101.1	28197438	28253625	-	Coagulation Factor Xa inhibitory site
1	Csup009717.1	40812855	40826936	+	C2H2-type zinc finger
17	Csup014180.1	14648527	14654047	-	Acyltransferase C-terminus
17	Csup014267.1	14690798	14701108	-	MYM-type Zinc finger with FCS sequence motif
23	Csup005867.1	11456203	11484075	+	None
5	Csup013292.1	7051011	7059237	+	Haemolymph juvenile hormone binding protein (JHBP)
5	Csup013718.1	7059773	7071357	+	Haemolymph juvenile hormone binding protein (JHBP)
5	Csup013721.1	10068716	10096744	-	Vacuolar 14 Fab1-binding region
5	Csup013818.1	10095598	10096774	+	DnaJ molecular chaperone homology domain
9	Csup008820.1	14421426	14423655	-	None
9	Csup008838.1	14448983	14449969	+	None
11	Csup012229.1	16944364	16970464	+	Translocation protein Sec62
21	Csup007584.1	10891031	10901896	+	NA|NA|NA
21	Csup007894.1	10873560	10889633	-	transferase activity
21	Csup007934.1	10905870	10914283	+	Mediates the uptake of pyruvate into mitochondria
3	Csup011381.1	15870840	16057748	+	BCL (B-Cell lymphoma); contains BH1
7	Csup013150.1	7500708	7514575	-	Oxidoreductase activity
10	Csup000720.1	20193220	20352257	-	Bromo adjacent homology domain
10	Csup000684.1	5166773	5173598	-	NA|NA|NA
11	Csup012057.1	14169100	14295481	-	Domain first found in C1r
1	Csup009558.1	11868649	11872256	-	DNA/RNA non-specific endonuclease
1	Csup009592.1	15295966	15297151	+	Protein phosphatase 1 inhibitor
1	Csup009482.1	15562239	15587964	+	motif in proteasome subunits
1	Csup009533.1	15586423	15591420	-	Uroporphyrinogen decarboxylase (URO-D)
12	Csup001843.1	13910123	14002238	-	NA|NA|NA
12	Csup002005.1	16230517	16267656	-	astrocyte fate commitment
12	Csup002022.1	16299592	16305275	+	Lariat debranching enzyme
12	Csup001768.1	16310424	16338029	-	NA|NA|NA
1	Csup009474.1	25155671	25282256	-	Domain of unknown function (DUF4728)
12	Csup001990.1	5732856	5745975	+	helix loop helix domain
13	Csup005212.1	1137109	1141602	-	Thioredoxin
13	Csup005287.1	1142219	1142860	+	None
13	Csup005263.1	1143048	1152430	+	Extension to Ser/Thr-type protein kinases
13	Csup005069.1	13333852	13347499	-	Protein of unknown function (DUF3421)
14	Csup004669.1	17506549	17514843	+	None
15	Csup006583.1	10910282	10914437	-	Domain of unknown function (DUF4508)
15	Csup006669.1	10920126	10965704	-	ZIP Zinc transporter
15	Csup006708.1	20100349	20135397	-	Kinesin motor
15	Csup006929.1	4271289	4291339	-	Catalyzes the attachment of alanine to tRNA(Ala) in a two-step reaction alanine is first activated by ATP to form Ala- AMP and then transferred to the acceptor end of tRNA(Ala). Also edits incorrectly charged tRNA(Ala) via its editing domain
15	Csup006539.1	4292124	4311340	+	Sel1-like repeats.
15	Csup007007.1	6924493	6925337	-	Uncharacterized conserved domain (SAYSvFN)
15	Csup006589.1	6926428	6937351	+	Band 4.1 homologues
16	Csup010695.1	1123612	1140841	-	NA|NA|NA
16	Csup010561.1	14390808	14405043	-	Serpentine type 7TM GPCR chemoreceptor Srsx
17	Csup014173.1	14710387	14724523	+	Putative tRNA binding domain
17	Csup013912.1	14755719	14761022	+	Sugar (and other) transporter
17	Csup014217.1	8131720	8142749	+	None
17	Csup014008.1	9170699	9212059	-	NA|NA|NA
19	Csup009928.1	11928516	11931777	+	NA|NA|NA
19	Csup010063.1	11911658	11929061	-	Zinc ion binding. It is involved in the biological process described with protein transport
20	Csup006103.1	4908628	4917887	+	NA|NA|NA
21	Csup007563.1	10155016	10425667	-	Adenylyl- / guanylyl cyclase
21	Csup007590.1	21488489	21503462	+	Serine carboxypeptidase S28
21	Csup007700.1	7182174	7182723	-	None
2	Csup004330.1	19154783	19197589	+	C-type lectin (CTL) or carbohydrate-recognition domain (CRD)
2	Csup004040.1	19253319	19383185	-	Zinc ion binding
2	Csup003782.1	19894782	19909479	-	TMEM9
2	Csup003794.1	19910218	19959589	+	Ring finger
2	Csup003822.1	23914694	23916560	+	None
2	Csup004279.1	23917490	23951117	-	alpha/beta hydrolase fold
2	Csup004222.1	26112853	26139245	+	None
2	Csup003976.1	31189842	31214014	-	Fibrinogen-related domains (FReDs)
2	Csup004365.1	31330446	31466481	-	zinc ion binding. It is involved in the biological process described with steroid hormone mediated signaling pathway
2	Csup004134.1	31938622	31945179	+	NA|NA|NA
2	Csup003959.1	32334306	32345859	-	MSP (Major sperm protein) domain
23	Csup005713.1	2336112	2357562	+	Mono-functional DNA-alkylating methyl methanesulfonate N-term
23	Csup005820.1	3195699	3209415	-	NA|NA|NA
2	Csup004187.1	34566744	34584823	+	zinc finger
2	Csup003741.1	34600532	34609020	+	NA|NA|NA
2	Csup003848.1	34609545	34634885	-	Sodium/calcium exchanger protein
2	Csup004258.1	34746276	34766219	+	PEHE
2	Csup004340.1	35424236	35426441	-	Alcohol dehydrogenase transcription factor Myb/SANT-like
2	Csup003934.1	36458279	36489118	+	N-acetylmuramoyl-L-alanine amidase
2	Csup003807.1	36557339	36679981	-	Domain present in hormone receptors
23	Csup005883.1	9823660	9824221	-	None
25	Csup012456.1	3892468	3945752	-	Transcriptional regulator
2	Csup004327.1	8015100	8047539	-	5-formyltetrahydrofolate cyclo-ligase family
28	Csup007496.1	8205967	8208357	-	Sugar (and other) transporter
3	Csup011004.1	14897623	14904827	-	PPIases accelerate the folding of proteins. It catalyzes the cis-trans isomerization of proline imidic peptide bonds in oligopeptides
3	Csup011427.1	15082933	15112435	-	Diacylglycerol O-acyltransferase activity. It is involved in the biological process described with triglyceride biosynthetic process
3	Csup011394.1	15115689	15118028	-	None
4	Csup002462.1	20828600	20838462	-	None
5	Csup013234.1	7023192	7035973	+	Carboxylesterase family
7	Csup012739.1	24018970	24023517	+	Reeler domain
7	Csup013129.1	24024285	24045838	+	Reeler domain
7	Csup013146.1	2700226	2705038	+	Phospholipid-translocating P-type ATPase C-terminal
8	Csup008340.1	18460449	18463275	+	Mpv17 / PMP22 family
8	Csup008281.1	18462237	18466567	-	DNA binding domain with preference for A/T rich regions
8	Csup008203.1	18699104	18804976	-	GNS1/SUR4 family
8	Csup007968.1	8035379	8124458	-	Trypsin Inhibitor like cysteine rich domain
9	Csup008681.1	12968322	12976672	+	SCP / Tpx-1 / Ag5 / PR-1 / Sc7 family of extracellular domains.
9	Csup008814.1	1920799	1931926	-	Gustatory receptor which mediates acceptance or avoidance behavior
14	Csup004475.1	17515620	17532632	-	Vps51/Vps67
16	Csup010516.1	14150793	14160167	-	None
16	Csup010774.1	14265127	14293612	+	electron carrier activity. It is involved in the biological process described with oxidation-reduction process
19	Csup010364.1	11019984	11054289	-	dynein intermediate chain
19	Csup010215.1	16818435	16828452	+	None
19	Csup010344.1	16816642	16817507	-	Det1 complexing ubiquitin ligase
2	Csup004275.1	5173009	5189322	+	A Receptor for Ubiquitination Targets
2	Csup004016.1	5214839	5239261	-	C2H2-type zinc finger
2	Csup004034.1	11862278	12002843	-	7 transmembrane receptor (rhodopsin family)
2	Csup004233.1	12553068	12553898	-	None
2	Csup004230.1	13941314	13951188	+	NA|NA|NA
2	Csup004383.1	19184729	19189346	-	NA|NA|NA
2	Csup004060.1	19631245	19728268	-	Found in Pit-Oct-Unc transcription factors
2	Csup004096.1	29360807	29365812	-	NA|NA|NA
2	Csup004263.1	32213078	32220867	+	Domain of unknown function
2	Csup003744.1	34230319	34268385	+	Domain with 2 conserved Trp (W) residues
2	Csup004111.1	34690399	34713046	-	Sodium:solute symporter family
2	Csup004363.1	34713129	34736859	-	Aldo/keto reductase family
2	Csup004298.1	36533249	36552863	+	Sodium/calcium exchanger protein
2	Csup004058.1	37529134	37545061	-	Epidermal growth factor-like domain.
20	Csup006089.1	15499883	15502128	+	None
22	Csup014661.1	14393343	14419871	+	Trypsin-like serine protease
26	Csup011623.1	5691585	5705720	-	Zinc-finger associated domain (zf-AD)
4	Csup002480.1	8182870	8209353	-	Zinc finger
4	Csup002648.1	8215274	8229737	+	NA|NA|NA
4	Csup002285.1	8277086	8283397	-	Pfam:DUF2305
4	Csup002502.1	8274722	8276678	+	None
8	Csup008402.1	7453098	7466281	+	LMBR1-like membrane protein
13	Csup005149.1	8696683	8849151	-	Domain first found in C1r
13	Csup005302.1	9767211	9771048	+	None
13	Csup005315.1	9775680	9778211	+	None
13	Csup005444.1	9779959	9784179	+	NA|NA|NA
17	Csup014148.1	4101675	4127930	-	Haloacid dehalogenase-like hydrolase
17	Csup013962.1	8162045	8165621	+	THAP
17	Csup014155.1	8152496	8159860	-	Kazal type serine protease inhibitors
17	Csup013918.1	14655113	14657595	-	Sugar (and other) transporter
17	Csup014069.1	14665569	14671265	-	Sugar (and other) transporter
17	Csup014238.1	14713760	14746419	-	Protein tyrosine kinase
17	Csup013968.1	14761641	14767731	-	Peptidase family M48
23	Csup005960.1	5826996	5839883	-	Farnesoic acid 0-methyl transferase
11	Csup011987.1	15690808	15715359	-	Nanos RNA binding domain
15	Csup006974.1	7576606	7580988	-	G-protein coupled receptor activity
15	Csup007026.1	7570371	7576593	-	G-protein coupled receptor activity
18	Csup001504.1	9762221	9834808	-	C2 domain
21	Csup007528.1	11703751	11706777	+	None
25	Csup012435.1	13085645	13089807	+	None
25	Csup012530.1	13099995	13109402	+	cornified envelope assembly
3	Csup011126.1	14853686	14857645	+	NA|NA|NA
3	Csup010965.1	14859140	14895193	+	Alpha-2-Macroglobulin
7	Csup012813.1	170800	173621	-	WD domain
11	Csup011906.1	343158	345187	+	Dock homology region 2
11	Csup012146.1	730740	735453	-	Zinc-ribbon like family
11	Csup012151.1	9272740	9273957	+	Sperm tail
11	Csup012130.1	14739347	14743946	-	It is involved in the biological process described with
11	Csup012036.1	20704384	20706119	-	Alcohol dehydrogenase transcription factor Myb/SANT-like
11	Csup012021.1	20710839	20716322	-	motif in proteasome subunits
11	Csup012066.1	20717855	20749935	+	Zinc finger
11	Csup011897.1	24345505	24364755	-	Major Facilitator Superfamily
13	Csup005225.1	2720200	2767639	-	peroxisome organization
13	Csup005186.1	4164531	4179724	+	Glutamate/Leucine/Phenylalanine/Valine dehydrogenase
13	Csup005458.1	7843922	7857298	-	NA|NA|NA
13	Csup005411.1	24076564	24078596	-	NA|NA|NA
13	Csup005340.1	25083531	25088601	-	None
13	Csup005486.1	26990805	26994055	-	Protein heterodimerization activity
15	Csup006596.1	2154456	2156671	-	None
15	Csup006869.1	2158262	2160557	+	RNA polymerase Rpb1
15	Csup006840.1	3249913	3259681	+	Zinc ion binding
15	Csup006872.1	3794581	3806915	-	NmrA-like family
15	Csup006719.1	17449627	17597678	+	PACS-1 cytosolic sorting protein
15	Csup006695.1	19123351	19137624	+	WD40 repeats
15	Csup006800.1	23412670	23415200	+	None
17	Csup014129.1	16880582	16900061	-	Sodium:neurotransmitter symporter family
17	Csup014169.1	16967183	16978723	+	regulation of smoothened signaling pathway
17	Csup013898.1	21197550	21208193	+	7tm Odorant receptor
18	Csup001507.1	8593525	8970382	+	3'
18	Csup001441.1	10989015	10991563	-	NA|NA|NA
18	Csup001426.1	13165285	13166478	-	Transport protein Trs120 or TRAPPC9
18	Csup001521.1	13162584	13165173	+	DNA-dependent ATPase and 5'-3' DNA helicase required for the maintenance of both mitochondrial and nuclear genome stability
2	Csup003858.1	3965817	3994089	-	NA|NA|NA
21	Csup007609.1	9063113	9071519	+	MAP-kinase scaffold activity
21	Csup007930.1	15885742	15900487	-	NA|NA|NA
21	Csup007653.1	17900400	17902836	+	Na+ channel auxiliary subunit TipE
21	Csup007872.1	21739507	21742424	-	None
21	Csup007816.1	21765948	21767134	+	Participates actively in the response to hyperosmotic and heat shock by preventing the aggregation of stress-denatured proteins
23	Csup005785.1	13431907	13450185	-	Epoxide hydrolase N terminus
23	Csup005774.1	17403178	17404648	-	GATA zinc finger domain-containing protein
23	Csup005809.1	17400916	17401669	-	LSM domain
23	Csup005864.1	17397340	17400456	+	NA|NA|NA
25	Csup012579.1	644345	647016	-	NA|NA|NA
25	Csup012644.1	11541025	11558181	-	NA|NA|NA
25	Csup012501.1	12593399	12612134	+	Proton-coupled amino acid transporter
27	Csup000365.1	2041784	2050643	+	NA|NA|NA
27	Csup000284.1	4065404	4098586	+	None
27	Csup000066.1	6837617	6848579	-	NA|NA|NA
27	Csup000069.1	6854626	6874235	+	NA|NA|NA
27	Csup000149.1	6848661	6852956	+	NA|NA|NA
28	Csup007473.1	1190322	1205919	-	glycine rich nucleic binding domain
28	Csup007408.1	1208385	1216761	+	XRN-Two Binding Domain
28	Csup007461.1	2285716	2288411	-	None
28	Csup007389.1	3432168	3442169	-	It is involved in the biological process described with
28	Csup007313.1	4497724	4503593	+	Lipoma HMGIC fusion partner-like protein
28	Csup007338.1	4490764	4494956	-	None
28	Csup007490.1	4461507	4490675	-	None
4	Csup002293.1	6945040	6949956	+	RDD family
4	Csup002601.1	6952560	6976681	+	Rab subfamily of small GTPases
4	Csup002475.1	13255844	13269985	+	5' nucleotidase family
4	Csup002444.1	27941137	27943122	+	Neuroblastoma-amplified sequence
4	Csup002571.1	29665757	29667163	-	Essential subunit of the N-oligosaccharyl transferase (OST) complex which catalyzes the transfer of a high mannose oligosaccharide from a lipid-linked oligosaccharide donor to an asparagine residue within an Asn-X-Ser Thr consensus motif in nascent polypeptide chains
6	Csup002986.1	1084938	1087677	-	None
6	Csup003318.1	9731269	9737468	-	Glycosyltransferase family 28 C-terminal domain
6	Csup003324.1	14811249	14812674	-	Complex 1 protein (LYR family)
6	Csup003255.1	18694280	18697098	+	Eukaryotic cytochrome b561
9	Csup008600.1	1905773	1909946	-	NAD-dependent lysine demalonylase
9	Csup008642.1	18263147	18265354	-	None
9	Csup008615.1	18473765	18476055	+	Inositol monophosphatase family
9	Csup008882.1	18476088	18477139	-	RNA recognition motif. (a.k.a. RRM
9	Csup008571.1	24539652	24569526	+	nucleoside triphosphate catabolic process
1	Csup009232.1	1398307	1407882	-	Oxoglutarate and iron-dependent oxygenase degradation C-term
1	Csup009280.1	1974099	1978112	+	Apoptosis-inducing factor
1	Csup009545.1	2047692	2050881	-	chromatin binding
1	Csup009547.1	2066846	2101877	+	inner dynein arm assembly
1	Csup009662.1	2621334	2685757	+	NA|NA|NA
1	Csup009779.1	2967801	3050926	-	Leucine rich repeat C-terminal domain
1	Csup009796.1	3753894	3757304	+	None
1	Csup009522.1	4441591	4444722	-	None
1	Csup009508.1	7174096	7176659	+	None
1	Csup009622.1	7176771	7177957	+	None
1	Csup009638.1	7180978	7206791	+	actin filament polymerization
1	Csup009120.1	44950694	44952074	+	None
1	Csup009768.1	44964121	44982048	-	None
12	Csup002077.1	12791007	12795673	+	None
12	Csup001795.1	22606152	22609556	-	NA|NA|NA
16	Csup010781.1	2147558	2304321	-	WD domain
16	Csup010495.1	3707278	3718610	-	Signal recognition particle
16	Csup010712.1	20343207	20360772	-	Domain of unknown function (DUF4812)
22	Csup014456.1	679451	720774	+	Tubulin is the major constituent of microtubules. It binds two moles of GTP
22	Csup014376.1	1239932	1246861	-	Ion channel
22	Csup014599.1	4093587	4133314	-	F-box domain
22	Csup014349.1	6301789	6302916	+	None
22	Csup014618.1	16852786	16899593	+	EF-hand
26	Csup011580.1	6033276	6051500	-	C2H2-type zinc-finger domain
5	Csup013687.1	26290776	26297287	-	Dynein heavy chain
5	Csup013588.1	27274586	27297247	-	Kinase-like
5	Csup013237.1	27606422	27622535	-	Pre-SET motif
5	Csup013685.1	27624322	27637587	+	MreB/Mbl protein
5	Csup013443.1	28284776	28290908	+	Nuclear pore complex scaffold
5	Csup013583.1	30374339	30379709	+	Glycosyltransferase family 28 C-terminal domain
5	Csup013595.1	30753022	30754324	+	Regulated-SNARE-like domain
8	Csup008121.1	4705412	4718910	+	Gtr1/RagA G protein conserved region
8	Csup008115.1	7769936	7902894	-	DIL
8	Csup008208.1	7915267	7933981	+	DoxX-like family
8	Csup008156.1	9957143	9981144	+	Ran GTPase binding. It is involved in the biological process described with intracellular protein transport
8	Csup008430.1	9947967	9957086	-	Proposed core component of the chromatin remodeling Ino80 complex which is involved in transcriptional regulation
8	Csup008086.1	10011460	10040124	+	PADR1
8	Csup008067.1	10044429	10058092	+	PAP2 superfamily C-terminal
8	Csup008358.1	10041447	10043978	+	None
8	Csup008029.1	10068165	10145940	-	cytoplasmic sequestering of CFTR protein
8	Csup008476.1	11758201	11773287	-	Brix
8	Csup008457.1	16812643	16814976	-	Radial spoke protein 3
8	Csup007991.1	23393281	23406673	+	Interferon-related protein conserved region
8	Csup008040.1	23423858	23447466	-	RFX DNA-binding domain
8	Csup008477.1	26444150	26473216	+	Ciliary protein causing Leber congenital amaurosis disease
8	Csup008180.1	30315468	30316843	-	5'-3' exoribonuclease
10	Csup001008.1	556448	564055	+	GMC oxidoreductase
10	Csup001024.1	1916550	1924736	-	NA|NA|NA
10	Csup000955.1	6284542	6321971	-	Sad1 / UNC-like C-terminal
10	Csup001019.1	6322344	6363788	+	FANCI helical domain 2
10	Csup000806.1	6387342	6388850	+	None
10	Csup000845.1	11426714	11464100	+	Leucine rich repeat C-terminal domain
10	Csup000987.1	14754758	14811858	-	NA|NA|NA
14	Csup004567.1	1438715	1453626	+	Glycosyl hydrolases family 31
14	Csup004535.1	2193735	2220474	-	Found in ATP-dependent protease La (LON)
14	Csup004597.1	2220882	2232500	+	N2
19	Csup009989.1	1788343	1795848	+	NA|NA|NA
19	Csup010153.1	1845251	1872845	+	Cleavage and polyadenylation specificity factor
19	Csup010156.1	7904588	7913410	-	None
19	Csup010162.1	17899527	17904552	-	Leucine Rich repeat
19	Csup010210.1	19059669	19065783	+	Vacuolar protein 14 C-terminal Fig4p binding
20	Csup006125.1	598762	600552	+	None
20	Csup006278.1	1782795	1800593	+	Catalyzes the reduction of fatty acyl-CoA to fatty alcohols
20	Csup006487.1	3839224	3901990	+	Zinc-binding domain present in Lin-11
20	Csup006332.1	4437586	4443420	-	NA|NA|NA
20	Csup006483.1	4962702	4969146	+	None
20	Csup006227.1	6746299	6758690	+	NA|NA|NA
20	Csup006070.1	6761974	6778434	-	Non-catalytic subunit of the NatB complex which catalyzes acetylation of the N-terminal methionine residues of proteins beginning with Met-Asp or Met-Glu (By similarity). Has 2 roles in the larval immune response required both for the phagocytic degradation of internalized bacteria and for the induction of Defensin in the fat body. Within the phagocytic blood cells
20	Csup006123.1	8361158	8366743	-	Transposase protein
20	Csup006340.1	11700081	11710378	-	Protein tyrosine kinase
20	Csup006224.1	15788512	15915502	+	NA|NA|NA
20	Csup006470.1	16717496	16730702	+	zinc finger
20	Csup006362.1	18930215	18948039	-	14-3-3 homologues
20	Csup006336.1	18955896	18981039	+	PHD finger protein 12 MRG binding domain
24	Csup003571.1	11589129	11601644	+	Trypsin-like serine protease
29	Csup004826.1	7765380	7772104	-	NA|NA|NA
3	Csup010988.1	1026773	1029836	+	Trypsin-like serine protease
3	Csup011117.1	25940573	25948663	+	EF-hand domain pair
3	Csup011289.1	25958008	25966148	+	deadenylation-independent decapping of nuclear-transcribed mRNA
3	Csup011182.1	32965055	32967075	-	None
7	Csup012812.1	817121	826379	-	erythroblast transformation specific domain
7	Csup013180.1	7124900	7126660	+	NA|NA|NA
7	Csup013083.1	7579725	7642661	-	Fatty acid desaturase
7	Csup012803.1	14619389	14673520	+	Piwi
7	Csup013127.1	19350043	19351928	-	None
7	Csup012774.1	20181214	20257004	+	Headcase protein family homologue
7	Csup013041.1	25690437	25711669	+	WD domain
7	Csup012832.1	26656279	26714149	+	PDGF/VEGF domain
17	Csup014278.1	13944928	13948403	+	None
17	Csup014007.1	13953673	14018131	+	Fungal family of unknown function (DUF1776)
2	Csup004066.1	32089627	32102645	-	EF-hand domain
2	Csup004024.1	33265290	33267147	+	NA|NA|NA
25	Csup012582.1	4303859	4315574	-	Signal recognition particle receptor beta subunit
25	Csup012511.1	4378031	4447894	+	WH1 domain
4	Csup002328.1	382479	386073	+	Cupin-like domain
9	Csup008836.1	12231915	12238844	-	NA|NA|NA
9	Csup008564.1	17699426	17701215	-	None
12	Csup001787.1	16366168	16470551	+	Metal ion transmembrane transporter activity. It is involved in the biological process described with metal ion transport
16	Csup010740.1	11616669	11631596	-	electron carrier activity. It is involved in the biological process described with oxidation-reduction process
26	Csup011668.1	5635747	5641425	+	Zinc finger
3	Csup011228.1	15608034	15710241	+	None
7	Csup012804.1	16273415	16291484	+	Peptidase family M20/M25/M40
10	Csup000695.1	17516211	17520817	+	BTB/POZ domain
10	Csup000875.1	17523292	17528470	-	Rho effector or protein kinase C-related kinase homology region 1 homologues
10	Csup000595.1	17532544	17535322	+	Vacuolar import and degradation protein
11	Csup012087.1	10358098	10376484	+	Domain of unknown function (DUF4042)
11	Csup012257.1	1197445	1200420	-	GMC oxidoreductase
11	Csup011867.1	12451409	12453391	-	Amiloride-sensitive sodium channel
11	Csup011942.1	12453659	12454791	+	None
11	Csup012239.1	12476682	12487335	-	NA|NA|NA
11	Csup012254.1	15581687	15602179	-	Gustatory receptor which mediates acceptance or avoidance behavior
11	Csup012009.1	15861925	15981712	-	rRNA processing
11	Csup012139.1	1690205	1728932	-	Rabaptin-like protein
1	Csup009316.1	13572884	13601229	-	interkinetic nuclear migration
12	Csup001902.1	11573035	11604317	-	Belongs to the histone deacetylase family. HD Type 1 subfamily
12	Csup001800.1	11610481	11613307	+	DDE superfamily endonuclease
12	Csup001984.1	11613456	11617310	+	Type III restriction enzyme
12	Csup002033.1	11623427	11632644	+	Type III restriction enzyme
12	Csup002076.1	11635284	11640052	+	NA|NA|NA
12	Csup001939.1	11640356	11644343	+	NA|NA|NA
12	Csup001791.1	11792571	11860932	+	Intraflagellar transport protein
12	Csup001903.1	12715322	12716394	+	NA|NA|NA
12	Csup001820.1	12722702	12723966	-	NA|NA|NA
12	Csup001695.1	12765188	12768504	-	NA|NA|NA
12	Csup002081.1	12795915	12806177	+	NA|NA|NA
12	Csup001666.1	12809689	12810543	+	None
12	Csup001835.1	12863120	12863849	+	None
12	Csup001834.1	15425113	15437228	-	Transmembrane protein 55A
12	Csup001964.1	15444645	15455782	+	WD40 repeats
12	Csup001762.1	15462509	15478124	-	NA|NA|NA
12	Csup001998.1	15609516	15656238	+	Nucleoporin Nup120/160
12	Csup002141.1	15594613	15612007	-	Leucine Rich repeat
12	Csup001697.1	18653007	18656599	+	Fibronectin-III type domain
1	Csup009234.1	28091009	28148405	+	PXA domain
1	Csup009703.1	29159152	29164366	+	NA|NA|NA
12	Csup001814.1	9491588	9506577	-	Beta-eliminating lyase
12	Csup001952.1	9516538	9532545	+	RIO-like kinase
13	Csup005502.1	12029873	12040184	+	DDE_Tnp_1-like zinc-ribbon
13	Csup005144.1	12038993	12047131	-	DEAD/DEAH box helicase
13	Csup005354.1	12055219	12067843	+	DEAD/DEAH box helicase
13	Csup005386.1	19000921	19026085	-	Phospholipase A2
14	Csup004589.1	13527440	13555922	-	Antagonist of EGFR signalling
14	Csup004710.1	13628616	13658916	-	NA|NA|NA
14	Csup004709.1	13661381	13663708	-	NADH:ubiquinone oxidoreductase subunit B14.5a (Complex I-B14.5a)
14	Csup004664.1	16485429	16754414	+	Growth factor receptor domain IV
1	Csup009664.1	45315552	45325529	+	Rab subfamily of small GTPases
1	Csup009044.1	45327211	45372495	+	DUF1900
15	Csup006649.1	10162016	10164397	+	Mitochondrial membrane ATP synthase (F(1)F(0) ATP synthase or Complex V) produces ATP from ADP in the presence of a proton gradient across the membrane which is generated by electron transport complexes of the respiratory chain. F-type ATPases consist of two structural domains
15	Csup006994.1	10362630	10365076	+	Component of the eukaryotic translation initiation factor 3 (eIF-3) complex
15	Csup006609.1	13470498	13491176	+	Protein tyrosine kinase
15	Csup006636.1	13767919	13777848	-	GNS1/SUR4 family
15	Csup006692.1	6849232	6859629	+	Component of the transcription regulatory histone acetylation (HAT) complex SAGA
16	Csup010451.1	13750904	13752039	+	tRNA methyl transferase
16	Csup010780.1	15748315	15766576	-	P21-Rho-binding domain
16	Csup010587.1	8088964	8090550	+	Single domain von Willebrand factor type C
16	Csup010418.1	8852744	8915893	+	Leucine-rich repeats
18	Csup001365.1	13368914	13376120	-	NA|NA|NA
18	Csup001141.1	13378712	13397237	-	Dihydrolipoyllysine-residue acetyltransferase activity. It is involved in the biological process described with pyruvate metabolic process
18	Csup001129.1	8448889	8581875	+	G-protein coupled receptor activity. It is involved in the biological process described with G-protein coupled receptor signaling pathway
18	Csup001111.1	9508394	9615766	+	Rap/ran-GAP
19	Csup010197.1	10146404	10149651	-	Polyprenyl synthetase
19	Csup010352.1	10152820	10157952	-	DeoC/LacD family aldolase
19	Csup010297.1	10161098	10171742	+	Rab subfamily of small GTPases
19	Csup010134.1	10216651	10245140	+	GDNF/GAS1 domain
19	Csup010295.1	11781141	11791042	-	SGF29 tudor-like domain
19	Csup010196.1	11798554	11812850	-	RNA recognition motif
19	Csup009930.1	12468437	12497023	+	NA|NA|NA
19	Csup009955.1	14084746	14092896	+	None
19	Csup010116.1	14188969	14201938	-	MT-A70
19	Csup010371.1	14182184	14191518	+	GDP-mannose 4
20	Csup006186.1	11720073	11736724	-	Mitochondrial carrier protein
20	Csup006467.1	16727887	16838127	-	HELICc2
21	Csup007873.1	1210448	1224672	-	domain present in cyclins
21	Csup007560.1	1226170	1258762	+	WD domain
21	Csup007661.1	12284385	12296535	-	Domain of unknown function (DUF4078)
21	Csup007903.1	12498675	12530169	+	'FY-rich' domain
21	Csup007659.1	12547793	12555227	-	Inhibitor of growth proteins N-terminal histone-binding
21	Csup007785.1	16922621	16941539	+	Soluble NSF attachment protein
2	Csup004212.1	1512205	1514296	+	Laminin Domain II
2	Csup004002.1	18665652	18712305	+	Activin types I and II receptor domain
2	Csup004356.1	18927334	19026652	-	Band 3 cytoplasmic domain
22	Csup014504.1	20567015	20571003	+	Belongs to the glycosyl hydrolase 1 family
22	Csup014444.1	20572952	20575568	-	EF-hand
2	Csup004176.1	22191097	22447285	-	Adenylyl- / guanylyl cyclase
22	Csup014443.1	9813799	9858425	+	EF hand
2	Csup004228.1	30326351	30370670	+	Acetyl-coenzyme A synthetase N-terminus
23	Csup005769.1	16229729	16232224	-	DDE superfamily endonuclease
23	Csup005888.1	16236669	16250230	+	Domain of unknown function (DUF3535)
23	Csup005866.1	3303695	3305763	+	Trypsin-like serine protease
23	Csup005974.1	3765578	3766252	+	Myb/SANT-like DNA-binding domain
2	Csup004270.1	35696947	35721215	-	Glutamine synthetase
2	Csup003755.1	35893229	36175481	-	ATP binding. It is involved in the biological process described with protein phosphorylation
2	Csup003720.1	43998237	44263672	-	Actin interacting protein 3
2	Csup004001.1	45888795	45927399	+	Nitrogen permease regulator 2
2	Csup004333.1	48183830	48185858	+	NA|NA|NA
2	Csup004173.1	48187815	48192021	+	NA|NA|NA
25	Csup012538.1	10044118	10117561	-	KELK-motif containing domain of MRCK Ser/Thr protein kinase
25	Csup012596.1	10120293	10127184	+	Lines C-terminus
25	Csup012403.1	5612824	5629903	-	Leucine-rich repeats
25	Csup012426.1	6562596	6809254	+	Serpentine type 7TM GPCR chemoreceptor Srw
25	Csup012614.1	7061503	7083726	-	regulation of interleukin-1 beta secretion
25	Csup012622.1	7427832	7445581	+	Centrosomal colon cancer autoantigen protein family
25	Csup012589.1	9592908	9595936	+	Scavenger mRNA decapping enzyme (DcpS) N-terminal
25	Csup012654.1	9761558	9770172	-	Insect cuticle protein
25	Csup012526.1	9777701	9787257	-	Structural constituent of cuticle
27	Csup000124.1	760933	779210	+	Leishmanolysin
3	Csup011434.1	14578622	14615994	+	activity. It is involved in the biological process described with signal transduction
3	Csup011433.1	19154846	19196232	-	Solute proton antiporter activity. It is involved in the biological process described with transmembrane transport
4	Csup002442.1	15598618	15600870	+	None
4	Csup002532.1	15600758	15607549	-	NA|NA|NA
4	Csup002663.1	15608565	15625744	+	C2H2-type zinc finger
4	Csup002208.1	18442559	18642987	+	Myosin. Large ATPases.
4	Csup002282.1	8321592	8339995	+	Doublesex DNA-binding motif
4	Csup002756.1	8332343	8368504	-	Importin-beta N-terminal domain
5	Csup013338.1	11726293	11797734	+	sulfuric ester hydrolase activity. It is involved in the biological process described with metabolic process
5	Csup013711.1	11798465	11804834	-	MRN-interacting protein
5	Csup013253.1	31998662	32001426	+	proteasome-mediated ubiquitin-dependent protein catabolic process
7	Csup012995.1	16446709	16509434	+	Metal ion binding
7	Csup012871.1	6444999	6492441	-	Neuroendocrine protein 7B2 precursor (Secretogranin V)
7	Csup012840.1	8604435	8620967	-	SacI homology domain
8	Csup008305.1	16439340	16487688	+	NA|NA|NA
8	Csup008137.1	25594871	25598299	-	nuclease HARBI1-like
8	Csup008250.1	4390850	4565900	+	NA|NA|NA
9	Csup008673.1	17296908	17318082	-	K homology RNA-binding domain
9	Csup008853.1	17665363	17698571	+	Sulfurates the molybdenum cofactor. Sulfation of molybdenum is essential for xanthine dehydrogenase (XDH) and aldehyde oxidase (ADO) enzymes in which molybdenum cofactor is liganded by 1 oxygen and 1 sulfur atom in active form
9	Csup008938.1	17662331	17664517	+	None
9	Csup008758.1	18790130	18805794	+	SCP / Tpx-1 / Ag5 / PR-1 / Sc7 family of extracellular domains.
11	Csup012145.1	23258465	23300640	+	Amino acid permease
13	Csup005174.1	12659963	12844517	-	Serpentine type 7TM GPCR chemoreceptor Srsx
2	Csup004052.1	23311414	23320767	-	None
25	Csup012597.1	7093348	7110730	+	NA|NA|NA
25	Csup012490.1	7448071	7450367	+	Microtubule-associated protein CRIPT
25	Csup012483.1	9808709	9829802	+	Alpha/beta hydrolase family
25	Csup012650.1	9831633	9842172	+	Alpha/beta hydrolase family
4	Csup002694.1	388019	391425	+	Cytochrome c oxidase subunit Va
4	Csup002590.1	14688911	14694583	-	Trypsin-like serine protease
12	Csup001659.1	16010672	16015016	-	NA|NA|NA
16	Csup010430.1	19226933	19232169	+	Protein-only RNase P
16	Csup010431.1	19220547	19221554	+	FR47-like protein
16	Csup010632.1	19221788	19224586	-	HAT (Half-A-TPR) repeat
10	Csup000895.1	17540282	17589613	-	Folded gastrulation N-terminus
14	Csup004469.1	11055636	11145535	+	Immunoglobulin V-set domain
14	Csup004576.1	13667546	13680087	+	Chromatin assembly factor 1 subunit A
7	Csup013013.1	8599204	8602086	-	U5 snRNA binding
7	Csup012702.1	16387936	16439658	+	Ligand binding domain of hormone receptors
7	Csup012762.1	16439457	16445357	-	CHORD
13	Csup005436.1	1535023	1537825	+	TELO2-interacting protein 1 homolog
13	Csup005525.1	23535176	23587500	+	Belongs to the sodium solute symporter (SSF) (TC 2.A.21) family
13	Csup005117.1	25153167	25155744	-	5' nucleotidase family
13	Csup005277.1	25158579	25164758	+	None
13	Csup005169.1	25745389	25767424	-	synaptic vesicle
16	Csup010721.1	593850	660987	-	NA|NA|NA
16	Csup010415.1	1173130	1213755	+	Protein kinase C terminal domain
16	Csup010777.1	20622574	20646446	+	nucleic acid-templated transcription
16	Csup010610.1	22878038	22882060	-	None
17	Csup013916.1	2222248	2227014	-	Ribosomal protein S27a
17	Csup013917.1	2231701	2251039	+	Zinc finger
17	Csup013997.1	5256718	5262266	+	PWWP domain
17	Csup014078.1	19524157	19562962	-	RecF/RecN/SMC N terminal domain
17	Csup014065.1	20997678	20999706	+	Tubulin is the major constituent of microtubules. It binds two moles of GTP
22	Csup014566.1	3772387	3808755	+	Putative nucleic acid-binding region
22	Csup014520.1	3834035	3919181	-	It is involved in the biological process described with intein-mediated protein splicing
22	Csup014702.1	5117630	5166550	-	5'-nucleotidase
22	Csup014458.1	11897539	11904111	+	Domain present in PSD-95
22	Csup014343.1	19206754	19214389	-	Myb/SANT-like DNA-binding domain
3	Csup011065.1	1852748	2180627	-	BRO1-like domain
3	Csup011099.1	11143092	11151253	-	domain present in cyclins
3	Csup010958.1	23297383	23306668	-	NAD dependent epimerase/dehydratase family
3	Csup011241.1	26763221	26795083	+	Zinc finger
3	Csup011290.1	30171008	30179028	+	None
7	Csup012902.1	873955	879663	-	WD domain
7	Csup012855.1	10330931	10340026	+	Magnesium transporter NIPA
7	Csup012861.1	26338648	26355957	-	Insect cuticle protein
7	Csup013032.1	27676352	27678176	+	Redoxin
7	Csup013043.1	27649352	27675749	-	Ran GTPase binding. It is involved in the biological process described with intracellular protein transport
7	Csup012979.1	27922883	27933858	+	ATPase family associated with various cellular activities (AAA)
1	Csup009063.1	3377493	3415600	+	Histidine phosphatase superfamily (branch 2)
11	Csup012198.1	8034752	8037769	-	DNA binding
15	Csup006961.1	2026678	2030027	+	pinin/SDK/memA/ protein conserved region
15	Csup006955.1	4149998	4153264	+	Holliday junction DNA helicase ruvB N-terminus
15	Csup006685.1	21636845	21650229	-	Zinc ion binding
15	Csup006902.1	22257231	22264869	-	AAA domain
19	Csup010362.1	1774753	1781275	+	glutathione s-transferase
19	Csup009990.1	2666214	2692580	+	HAUS augmin-like complex subunit 3
19	Csup009897.1	2923971	2931878	+	Insect cuticle protein
19	Csup010057.1	19189839	19212905	-	Vacuolar protein 14 C-terminal Fig4p binding
20	Csup006183.1	1528215	1540129	+	NA|NA|NA
20	Csup006432.1	2866168	2899448	+	NA|NA|NA
20	Csup006292.1	16358592	16386404	-	twin BRCT domain
20	Csup006273.1	19765232	19817031	+	It is involved in the biological process described with
24	Csup003636.1	1873393	1931667	+	PLU-1-like protein
24	Csup003582.1	2669922	2789635	-	It is involved in the biological process described with transmembrane transport
24	Csup003517.1	6360416	6445641	-	Domain of Unknown Function (DUF1041)
29	Csup004952.1	5318800	5348350	-	None
29	Csup004931.1	5441073	5456896	-	sperm capacitation
29	Csup005012.1	7080894	7103500	-	Zinc finger
29	Csup005014.1	11106370	11111320	+	None
8	Csup008318.1	1725381	1746311	+	transcription by RNA polymerase II
8	Csup007982.1	1780808	1782195	+	Histone 2A
8	Csup008436.1	1744347	1779514	-	It is involved in the biological process described with pseudouridine synthesis
8	Csup008466.1	19872202	19882380	-	Sterol-sensing domain of SREBP cleavage-activation
8	Csup008069.1	22297029	22310161	+	cuticle protein
8	Csup008412.1	23457066	23469662	-	DDB1-and CUL4-substrate receptor 15
8	Csup008504.1	23510004	23525657	+	Eukaryotic initiation factor 4E
8	Csup008109.1	27829467	27853294	+	alpha/beta hydrolase fold
10	Csup000540.1	151192	159283	+	Leucine-rich repeats
10	Csup000557.1	2650807	2652438	-	microtubule motor activity. It is involved in the biological process described with microtubule-based movement
10	Csup001005.1	2657061	2658903	-	tRNase Z endonuclease
10	Csup000850.1	22869733	22897663	+	Glycosyl hydrolase family 20
10	Csup000849.1	25072038	25159263	+	Domain of unknown function (DUF3535)
12	Csup001772.1	1716084	1770648	+	Myosin. Large ATPases.
12	Csup002048.1	23483907	23487605	-	Proposed core component of the chromatin remodeling Ino80 complex which is involved in transcriptional regulation
12	Csup001892.1	24439987	24452133	-	Ring finger domain
12	Csup001869.1	24750614	24751459	-	None
14	Csup004486.1	989362	1066824	+	AAA domain (Cdc48 subfamily)
14	Csup004419.1	2517971	2563315	-	Ribonuclease H protein
14	Csup004566.1	21484223	21485915	-	None
18	Csup001205.1	1497612	1499803	-	NDK
18	Csup001333.1	1493489	1498615	+	Calmodulin-binding
18	Csup001276.1	1538486	1548473	+	Ribosome 60S biogenesis N-terminal
2	Csup004310.1	577683	588563	+	None
2	Csup004127.1	3091858	3093994	-	Protein of unknown function (DUF1676)
2	Csup004036.1	3235502	3250326	+	Protein of unknown function (DUF1676)
2	Csup003874.1	17734533	17735140	+	DDE superfamily endonuclease
2	Csup003871.1	45695563	45872860	-	binding. It is involved in the biological process described with steroid hormone mediated signaling pathway
21	Csup007516.1	2919892	2921050	+	HEC/Ndc80p family
21	Csup007811.1	2922619	2933389	+	HEC/Ndc80p family
21	Csup007580.1	3193597	3215353	-	breast cancer carboxy-terminal domain
21	Csup007620.1	7660651	7774900	+	Immunoglobulin V-set domain
21	Csup007864.1	13542058	13578639	+	Notch ligand involved in the mediation of Notch signaling
21	Csup007522.1	15241476	15250284	-	Arfaptin-like domain
21	Csup007546.1	16105095	16183360	-	Cation-channel complex subunit UNC-79
21	Csup007848.1	19295138	19319688	+	DNA- binding
23	Csup005752.1	1983919	1986915	+	NA|NA|NA
23	Csup005840.1	15536235	15558478	-	Thrombospondin type 1 domain
25	Csup012613.1	7217694	7232647	+	Adaptor complexes medium subunit family
25	Csup012598.1	9600189	9603559	-	NA|NA|NA
25	Csup012607.1	14477647	14566218	-	It is involved in the biological process described with protein targeting to Golgi
26	Csup011497.1	842029	865357	+	Zinc finger
26	Csup011514.1	5344371	5347775	+	Actin interacting protein 3
26	Csup011582.1	13556583	13586137	+	C2H2-type zinc finger
27	Csup000291.1	285862	293699	+	DEAD-like helicases superfamily
27	Csup000130.1	4566432	4584471	-	None
27	Csup000322.1	4587579	4602206	-	Cytoplasmic polyadenylation element-binding protein ZZ domain
27	Csup000026.1	9280433	9289726	-	carbohydrate binding. It is involved in the biological process described with mannose metabolic process
28	Csup007226.1	1171945	1178090	-	Translin family
28	Csup007333.1	1180685	1182507	+	Scavenger mRNA decapping enzyme C-term binding
28	Csup007381.1	1847416	1892794	-	It is involved in the biological process described with regulation of transcription
28	Csup007315.1	5524199	5546879	+	NA|NA|NA
4	Csup002493.1	395237	427317	-	Nrf1 activator activation site binding domain
4	Csup002243.1	432478	434721	-	Nrf1 activator activation site binding domain
4	Csup002770.1	430278	432424	-	Nrf1 activator activation site binding domain
4	Csup002604.1	435874	450931	-	WIF domain
4	Csup002527.1	904139	907033	+	biological adhesion
4	Csup002467.1	1000917	1046991	+	Fibronectin type 3 domain
4	Csup002708.1	2641826	2654943	+	Fibronectin type 3 domain
4	Csup002738.1	28350910	28353503	+	None
5	Csup013783.1	27392825	27398502	-	Broad-Complex
5	Csup013464.1	27410049	27436841	+	Telomerase activating protein Est1
6	Csup003207.1	1182654	1183534	+	None
6	Csup003223.1	2963857	2986300	+	Protein-L-isoaspartate(D-aspartate) O-methyltransferase (PCMT)
6	Csup003079.1	19883312	19947210	+	Syntaxin
6	Csup003200.1	19881134	19882958	-	GTP-binding protein involved in nucleocytoplasmic transport. Required for the import of protein into the nucleus and also for RNA export. Involved in chromatin condensation and control of cell cycle
6	Csup002870.1	24017274	24029262	-	Tetratricopeptide repeat
9	Csup008542.1	1870462	1871856	-	Dynactin
9	Csup008675.1	1876980	1907552	+	DEXDc2
9	Csup008805.1	18259966	18261999	-	Divergent CRAL/TRIO domain
9	Csup008763.1	27350465	27361270	-	Ankyrin repeat
13	Csup005121.1	939791	963958	-	Solute carrier family 35 member
13	Csup005200.1	22728437	22740649	-	Putative RNA methylase family UPF0020
13	Csup005201.1	22744812	22752910	+	MCM OB domain
13	Csup005240.1	22742045	22743157	-	Serine hydrolase (FSH1)
13	Csup005146.1	25119938	25145773	+	RNA recognition motif
13	Csup005483.1	25089737	25116136	-	Cyclophilin type peptidyl-prolyl cis-trans isomerase/CLD
16	Csup010500.1	93006	94797	+	Talin
16	Csup010754.1	10979793	10983092	+	None
16	Csup010739.1	11005308	11019390	+	electron carrier activity. It is involved in the biological process described with oxidation-reduction process
3	Csup010908.1	29434650	29437425	+	Alpha amylase
1	Csup009130.1	4224015	4237003	+	Leucine rich repeat C-terminal domain
1	Csup009230.1	47783155	47785929	-	Pfam:Ribosomal_L18e
1	Csup009255.1	47787834	47794566	+	SPT2 chromatin protein
11	Csup011818.1	8043905	8090576	-	ABC transporter transmembrane region
19	Csup009961.1	19175915	19179313	-	Cactus-binding C-terminus of cactin protein
20	Csup006393.1	5862828	5873344	+	Citrate transporter
20	Csup006395.1	5830206	5862164	-	CRAL/TRIO domain
20	Csup006110.1	8834273	8836510	-	NA|NA|NA
24	Csup003568.1	4621113	4784327	-	Plasma membrane calcium transporter ATPase C terminal
24	Csup003626.1	6476132	6489894	+	Zinc-finger associated domain (zf-AD)
24	Csup003548.1	8850377	8877615	-	nuclear-transcribed mRNA catabolic process
24	Csup003645.1	13879271	13879918	-	UPF0428 protein
8	Csup008408.1	8126920	8146448	-	Trypsin Inhibitor like cysteine rich domain
10	Csup000559.1	449156	449908	+	Involved in the synthesis of the GDP-mannose and dolichol-phosphate-mannose required for a number of critical mannosyl transfer reactions
10	Csup001026.1	20378928	20380754	-	BESS motif
10	Csup000610.1	24367271	24368011	+	Ribosomal protein L7/L12 dimerisation domain
12	Csup001708.1	10150794	10160871	+	Thyroglobulin type-1 repeat
14	Csup004610.1	15836346	15847561	+	Solute carrier family 12
18	Csup001210.1	4017490	4031938	+	Sterile alpha motif.
2	Csup004351.1	10166726	10173084	-	Sulfotransferase domain
2	Csup003809.1	10181156	10183028	+	Predicted membrane protein
2	Csup003941.1	10182165	10183979	-	Ribosomal protein S10p/S20e
2	Csup003925.1	18781101	18911657	-	non-membrane spanning protein tyrosine kinase activity. It is involved in the biological process described with protein phosphorylation
2	Csup004000.1	24106612	24119829	-	Myosin tail
2	Csup004269.1	40876581	40933348	+	Neurotransmitter-gated ion-channel transmembrane region
21	Csup007885.1	12541168	12549116	+	Ras association (RalGDS/AF-6) domain
23	Csup005933.1	1825039	1835042	-	MYND finger
26	Csup011663.1	6298866	6301652	-	Zinc-finger associated domain (zf-AD)
27	Csup000358.1	9343744	9451019	+	Aconitase C-terminal domain
28	Csup007454.1	11892100	11909991	-	Mediator of RNA polymerase II transcription subunit
4	Csup002478.1	10358385	10365228	-	NA|NA|NA
4	Csup002705.1	21829669	21842875	+	helix loop helix domain
5	Csup013458.1	19339832	19358832	+	Adaptor complexes medium subunit family
5	Csup013426.1	22010129	22012663	+	TFIIIC subunit
10	Csup000851.1	2330280	2430142	-	Forkhead associated domain
10	Csup000702.1	2435558	2510870	-	microtubule motor activity. It is involved in the biological process described with microtubule-based movement
10	Csup000573.1	25059228	25061564	-	Integral membrane protein DUF106
10	Csup000992.1	25741565	25800163	+	Sulfate permease family
10	Csup000619.1	25808339	25821830	+	Sulfate permease family
11	Csup011950.1	16634169	16648072	-	XPG domain containing
11	Csup011902.1	1798045	1803079	-	NA|NA|NA
11	Csup012181.1	4383811	4389546	-	decarboxylase
1	Csup009405.1	1502805	1516534	+	Snf7
1	Csup009378.1	1556687	1646251	+	GTPase activator activity
12	Csup001891.1	11760629	11764442	-	None
12	Csup002073.1	11778341	11782026	-	None
12	Csup002100.1	11782618	11787648	-	None
12	Csup001689.1	12878179	12881941	+	None
12	Csup001957.1	12882247	12888565	+	None
12	Csup002088.1	3133614	3180580	-	Seven in absentia protein family
13	Csup005421.1	12105531	12116547	+	Utp21 specific WD40 associated putative domain
1	Csup009454.1	37755823	37777326	+	Electron transfer flavoprotein-ubiquinone oxidoreductase
14	Csup004527.1	23372657	23376620	+	None
14	Csup004511.1	753017	848224	+	Microtubule binding. It is involved in the biological process described with microtubule cytoskeleton organization
14	Csup004595.1	849707	934036	-	Glycosyl hydrolases family 31
1	Csup009687.1	53719294	53736127	+	None
15	Csup006747.1	3726616	3729669	-	3' exoribonuclease family
16	Csup010477.1	163531	164617	+	Transcription factor TFIID complex subunit 8 C-term
16	Csup010616.1	165886	167251	-	Proteasome subunit
17	Csup014158.1	21482639	21485253	+	Proposed core component of the chromatin remodeling Ino80 complex which is involved in transcriptional regulation
18	Csup001285.1	1474966	1483136	+	MADF
18	Csup001423.1	2269316	2275886	-	Leucine Rich repeat
18	Csup001369.1	4076545	4101757	-	Macoilin family
19	Csup010211.1	1740256	1765129	-	Calcium ion binding
21	Csup007598.1	11925534	11934134	-	SOS response associated peptidase (SRAP)
21	Csup007716.1	15728373	15825256	-	sequence-specific DNA binding
2	Csup003772.1	12177182	12402150	-	helix-turn-helix
2	Csup004380.1	12894961	12915201	-	nucleic acid-templated transcription
2	Csup004082.1	17742814	17883023	-	Repeat of unknown function (DUF1136)
22	Csup014433.1	18048842	18050146	+	Serine protease inhibitor
22	Csup014700.1	18055334	18056376	+	None
2	Csup004283.1	28166249	28170047	+	Reverse transcriptase (RNA-dependent DNA polymerase)
22	Csup014691.1	9864154	9867576	+	FKBP-type peptidyl-prolyl cis-trans isomerase
2	Csup004166.1	31548292	31559661	-	Transmembrane amino acid transporter protein
23	Csup005714.1	16806369	16808791	+	Glucosamine-6-phosphate isomerases/6-phosphogluconolactonase
2	Csup004030.1	31952338	31953189	+	NA|NA|NA
2	Csup004031.1	34663554	34689515	+	Sodium/calcium exchanger protein
2	Csup004332.1	3730478	3773751	-	Serpentine type 7TM GPCR chemoreceptor Srsx
23	Csup005993.1	808923	844555	+	Immunoglobulin
2	Csup003827.1	40039363	40047002	-	Soluble NSF attachment protein
2	Csup004239.1	45597152	45603702	+	None
2	Csup003734.1	45635303	45679630	+	Protein kinase C terminal domain
2	Csup003882.1	4619153	4665747	+	NA|NA|NA
25	Csup012505.1	5506591	5516689	-	Zinc finger
25	Csup012404.1	9071115	9076885	-	Zinc finger
25	Csup012536.1	9077718	9097530	+	F-box only protein
2	Csup004061.1	597703	645899	+	Marker of proliferation Ki-67
26	Csup011500.1	3009784	3027993	-	Got1/Sft2-like family
26	Csup011639.1	3421721	3443852	+	Single-stranded DNA binding protein
27	Csup000051.1	9297114	9322504	-	Leucine Rich repeat
27	Csup000315.1	9326941	9334281	+	None
27	Csup000340.1	9848105	9851750	-	Zinc finger
27	Csup000146.1	9851988	9857591	+	C2H2-type zinc finger
28	Csup007243.1	1801611	1815409	-	Leucine Rich Repeat
28	Csup007377.1	6259542	6293232	-	Cysteine dioxygenase type I
28	Csup007291.1	7157684	7170404	+	in StAR and phosphatidylcholine transfer protein
28	Csup007399.1	7533794	7649044	-	Engrailed homeobox C-terminal signature domain
28	Csup007336.1	8249324	8251743	-	Dyggve-Melchior-Clausen syndrome protein
29	Csup004939.1	2650085	2662288	-	Acidic fibroblast growth factor binding (FIBP)
29	Csup004903.1	2731327	2784595	-	ATP binding. It is involved in the biological process described with protein phosphorylation
29	Csup005018.1	2729369	2731583	+	Cys/Met metabolism PLP-dependent enzyme
29	Csup005002.1	5407169	5440732	+	Catalyzes the reduction of fatty acyl-CoA to fatty alcohols
29	Csup004844.1	7151441	7162013	-	zinc ion binding. It is involved in the biological process described with synaptic transmission
29	Csup004971.1	921071	970785	+	DNA- binding
3	Csup011420.1	1217482	1234267	-	DNA binding
3	Csup011398.1	18792490	18797405	-	Protein of unknown function (DUF1279)
3	Csup011202.1	29417769	29432174	+	Alpha-amylase domain
4	Csup002564.1	20513538	20520244	+	Na
4	Csup002639.1	20523278	20548346	-	It is involved in the biological process described with peptidyl-amino acid modification
5	Csup013684.1	27352270	27354501	-	Ribosomal protein S12/S23
6	Csup003214.1	24035840	24041494	-	NA|NA|NA
6	Csup002885.1	2770599	2811464	-	CIDE-N domain
6	Csup003027.1	2813780	2834981	+	D-glucuronyl C5-epimerase C-terminus
7	Csup013191.1	10534798	10605920	-	Mib_herc2
7	Csup013061.1	19196405	19207456	-	Alpha amylase
7	Csup012691.1	853450	855087	-	WD domain
7	Csup012895.1	899638	906493	+	Transcriptional regulator
8	Csup008469.1	26272036	26401074	+	ErbB-3 class receptor binding
9	Csup008844.1	563899	631027	+	nucleoside triphosphate catabolic process
7	Csup013118.1	509674	526566	+	Protein tyrosine kinase
7	Csup012881.1	906824	911112	-	Ribosomal protein S21
11	Csup012010.1	24706355	24738095	-	Major Facilitator Superfamily
20	Csup006413.1	10454922	10492773	-	Zinc ion binding
24	Csup003652.1	2791251	2850530	+	WD domain
24	Csup003545.1	3645882	3673637	-	Amino acid permease
29	Csup004950.1	491761	534559	-	Kinase associated domain 1
29	Csup004919.1	5309685	5319519	+	Methyltransferase domain
29	Csup004989.1	5307494	5310854	-	UPF0767 family
29	Csup004860.1	10849068	10853154	+	Lipid transporter activity. It is involved in the biological process described with lipid transport
10	Csup000908.1	431456	448976	-	Domain of unknown function (DUF4976)
2	Csup004169.1	551857	556296	+	Myb/SANT-like DNA-binding domain
25	Csup012565.1	7279347	7285922	-	Protein kinase domain
26	Csup011775.1	1415668	1432029	-	Leucine rich repeat C-terminal domain
27	Csup000109.1	716519	753189	-	NA|NA|NA
27	Csup000252.1	1567208	1569472	+	None
27	Csup000391.1	1542576	1562520	-	Proposed core component of the chromatin remodeling Ino80 complex which is involved in transcriptional regulation
28	Csup007375.1	5470646	5507005	-	Leucine Rich repeat
28	Csup007391.1	5508631	5523109	-	Aldo/keto reductase family
4	Csup002155.1	26125699	26131487	+	KR domain
5	Csup013852.1	28305247	28332027	+	Nuclear pore complex protein
6	Csup003007.1	24033169	24037444	+	Ima1 N-terminal domain
9	Csup008592.1	964952	969684	+	Eukaryotic-type carbonic anhydrase
9	Csup008737.1	20699167	20735013	+	Angiomotin C terminal
10	Csup000574.1	6119639	6148942	-	Beige/BEACH domain
14	Csup004425.1	18066758	18075505	-	isocitrate dehydrogenase (NAD+) activity
26	Csup011532.1	8010769	8022100	+	Rab GTPase binding
26	Csup011528.1	13220138	13221183	+	DDE superfamily endonuclease
1	Csup009347.1	34585934	34596218	+	None
22	Csup014330.1	7367701	7372344	-	None
22	Csup014587.1	7381823	7384672	+	None
22	Csup014646.1	16623660	16639538	+	DNA binding
27	Csup000154.1	2396848	2400164	-	Belongs to the peptidase M24B family
4	Csup002372.1	27924200	27925212	+	It is involved in the biological process described with double-strand break repair via homologous recombination
11	Csup011936.1	10193638	10204716	+	Phosphomethylpyrimidine kinase
11	Csup012197.1	10187279	10191458	+	GCN5-like protein 1 (GCN5L1)
15	Csup006620.1	9267675	9271934	-	RNase H
19	Csup009911.1	11420942	11448074	+	DNA binding
19	Csup010343.1	14211753	14250519	+	Phosphotyrosine-binding domain
20	Csup006442.1	3702320	3703971	+	N-terminal region of glycosyl transferase group 7
24	Csup003537.1	6123861	6252510	-	sequence-specific DNA binding. It is involved in the biological process described with regulation of transcription
3	Csup011310.1	12451651	12458167	+	CSN8/PSMD8/EIF3K family
7	Csup012686.1	585901	605074	-	Ninein-like
2	Csup004116.1	26661137	26676508	-	NA|NA|NA
2	Csup003717.1	38693951	38724231	-	Ubiquitin-conjugating enzyme E2
27	Csup000383.1	1020024	1033774	+	Zinc finger
27	Csup000263.1	1883361	1905203	-	C2H2-type zinc finger
27	Csup000303.1	1905267	1923884	+	Zinc finger
7	Csup012956.1	9615059	9622553	-	Insect cuticle protein
7	Csup012994.1	9625831	9631133	+	SCO1/SenC
14	Csup004496.1	13579698	13589241	-	domain in glucosyltransferases
15	Csup006802.1	3858250	3895443	-	Belongs to the TRAFAC class myosin-kinesin ATPase superfamily. Kinesin family
19	Csup010047.1	14155173	14176077	+	TRIC channel
20	Csup006484.1	11323651	11329132	+	assists the folding of proteins upon ATP hydrolysis
20	Csup006235.1	2340331	2490163	-	Protein kinase domain
2	Csup003990.1	45940104	45943923	+	None
26	Csup011534.1	13185446	13187321	+	Major Facilitator Superfamily

## Sheet: Table S6
annotid	AnnotDesc	pvaluep_adj_BH	Interesting_gene_ids
ko04727	GABAergic synapse	0.000830666	Csup009529.1;Csup009753.1;Csup009158.1;Csup011429.1;Csup008024.1;Csup001814.1;Csup004176.1;Csup004270.1;Csup004269.1;Csup003652.1
ko04962	Vasopressin-regulated water reabsorption	0.00133157	Csup006244.1;Csup009158.1;Csup011429.1;Csup008024.1;Csup000801.1;Csup013687.1;Csup004176.1;Csup008542.1
ko04217	Necroptosis	0.00259915	Csup012079.1;Csup009146.1;Csup005414.1;Csup005079.1;Csup001436.1;Csup010063.1;Csup005186.1;Csup009280.1;Csup008086.1;Csup004270.1;Csup007982.1;Csup009405.1
ko05032	Morphine addiction	0.00334238	Csup010000.1;Csup009529.1;Csup009753.1;Csup009158.1;Csup011429.1;Csup001507.1;Csup004176.1;Csup004269.1;Csup003652.1
ko05034	Alcoholism	0.00761551	Csup004653.1;Csup005414.1;Csup009609.1;Csup011429.1;Csup007897.1;Csup010561.1;Csup004034.1;Csup001902.1;Csup004176.1;Csup007982.1;Csup003652.1;Csup006235.1;Csup011534.1
ko00910	Nitrogen metabolism	0.0169742	Csup005079.1;Csup005186.1;Csup004270.1;Csup008592.1
ko00471	D-Glutamine and D-glutamate metabolism	0.0221618	Csup005079.1;Csup005186.1
ko04914	Progesterone-mediated oocyte maturation	0.0249562	Csup004653.1;Csup011167.1;Csup009158.1;Csup011429.1;Csup001436.1;Csup014238.1;Csup006340.1;Csup004176.1;Csup010415.1;Csup000322.1
ko04971	Gastric acid secretion	0.0251525	Csup009158.1;Csup011429.1;Csup003561.1;Csup008953.1;Csup007389.1;Csup004356.1;Csup004176.1;Csup004419.1
ko04540	Gap junction	0.0288568	Csup004653.1;Csup009158.1;Csup011429.1;Csup003561.1;Csup010561.1;Csup004034.1;Csup014456.1;Csup006340.1;Csup004176.1;Csup014065.1
ko00232	Caffeine metabolism	0.0297899	Csup010440.1;Csup010774.1;Csup010740.1;Csup010739.1
ko04114	Oocyte meiosis	0.0326438	Csup011167.1;Csup009158.1;Csup011429.1;Csup014282.1;Csup003561.1;Csup014238.1;Csup006340.1;Csup006362.1;Csup004176.1;Csup002532.1;Csup014078.1;Csup000322.1
ko01522	Endocrine resistance	0.0326882	Csup004653.1;Csup011939.1;Csup009158.1;Csup011429.1;Csup001436.1;Csup004176.1;Csup010415.1;Csup013917.1;Csup007864.1
ko05212	Pancreatic cancer	0.0358521	Csup004653.1;Csup004900.1;Csup007829.1;Csup006809.1;Csup001436.1;Csup004002.1;Csup010415.1
ko04060	Cytokine-cytokine receptor interaction	0.0378583	Csup005183.1;Csup011147.1;Csup013537.1;Csup004002.1
ko05033	Nicotine addiction	0.0378583	Csup009529.1;Csup009753.1;Csup007897.1;Csup004269.1
ko04712	Circadian rhythm - plant	0.0417348	Csup006844.1;Csup013433.1
ko04211	Longevity regulating pathway	0.0483153	Csup004653.1;Csup009158.1;Csup011429.1;Csup001287.1;Csup013237.1;Csup004176.1;Csup010415.1;Csup008504.1;Csup006235.1

## Sheet: Table S7
Chromosome	Gene	Start	End	Direction	Annatation
10	Csup000923.1	1213409	1214444	+	C-type lectin (CTL) or carbohydrate-recognition domain (CRD)
10	Csup000854.1	12328253	12347108	-	None
10	Csup000615.1	1228349	1234962	-	C-type lectin (CTL) or carbohydrate-recognition domain (CRD)
10	Csup000715.1	1257050	1274952	+	C-type lectin (CTL) or carbohydrate-recognition domain (CRD)
10	Csup000735.1	12801140	12803544	+	None
10	Csup001014.1	12803559	12805245	+	None
10	Csup000967.1	17671534	17674730	-	Conserved hypothetical protein
10	Csup000814.1	18467936	18472232	+	activity. It is involved in the biological process described with protein glycosylation
10	Csup000894.1	18472701	18477571	+	activity. It is involved in the biological process described with protein glycosylation
10	Csup000981.1	19540056	19560485	+	Involved in pyrimidine base degradation. Catalyzes the reduction of uracil and thymine
10	Csup000762.1	20937536	21117858	+	heterophilic cell-cell adhesion via plasma membrane cell adhesion molecules
10	Csup000579.1	24301112	24303956	+	Oxidoreductase activity. It is involved in the biological process described with oxidation-reduction process
10	Csup000634.1	24511415	24520619	-	Oxidoreductase activity. It is involved in the biological process described with oxidation-reduction process
10	Csup000820.1	4209375	4279097	-	Adenylyl- / guanylyl cyclase
10	Csup000568.1	492076	493847	-	Raptor N-terminal CASPase like domain
10	Csup000513.1	8531755	8548787	+	Phosphoribosyl synthetase-associated domain
10	Csup000781.1	8666229	8702500	+	positive regulation of brown fat cell differentiation
11	Csup012087.1	10358098	10376484	+	Domain of unknown function (DUF4042)
11	Csup011893.1	16513510	16515825	+	gustatory receptor which mediates acceptance or avoidance behavior
11	Csup011830.1	16522106	16527591	+	Double-stranded RNA binding motif
11	Csup011965.1	20552972	20572970	+	zinc finger
11	Csup012137.1	21188648	21192119	+	None
11	Csup012000.1	21671568	21694550	+	NHL repeat
11	Csup011927.1	22683517	22705445	+	Belongs to the TRAFAC class myosin-kinesin ATPase superfamily. Myosin family
11	Csup012075.1	22743983	22759798	+	7tm Odorant receptor
11	Csup012145.1	23258465	23300640	+	Amino acid permease
11	Csup012091.1	3819805	3874741	-	7 transmembrane receptor (rhodopsin family)
11	Csup012169.1	4934704	4959516	-	Alkaline phosphatase homologues
11	Csup012035.1	7133286	7211527	+	Methuselah N-terminus
11	Csup012012.1	7410739	7449070	-	Gamma-glutamyltranspeptidase
11	Csup012217.1	7527532	7530740	-	None
11	Csup012045.1	7784846	7792764	+	NA|NA|NA
11	Csup011947.1	8128298	8152657	+	Transcription elongation factor that enhances transcription elongation by RNA polymerase II (RNAPII)
11	Csup011955.1	8207342	8230878	+	Ion channel regulatory protein UNC-93
11	Csup012200.1	8654675	8668832	-	Sperm tail
11	Csup011968.1	871220	879780	+	The RING-variant domain is a C4HC3 zinc-finger like motif found in a number of cellular and viral proteins. Some of these proteins have been shown both in vivo and in vitro to have ubiquitin E3 ligase activity.
11	Csup012161.1	879787	991516	-	Smoothelin cytoskeleton protein
11	Csup011951.1	8818539	8830857	-	7 transmembrane receptor (Secretin family)
11	Csup011956.1	8834855	8884766	-	7 transmembrane receptor (Secretin family)
1	Csup009280.1	1974099	1978112	+	Apoptosis-inducing factor
1	Csup009215.1	2109935	2124454	-	inner dynein arm assembly
12	Csup001909.1	1563879	1571756	+	Alcohol dehydrogenase GroES-like domain
12	Csup001989.1	1805906	1813350	+	The proteasome is a multicatalytic proteinase complex which is characterized by its ability to cleave peptides with Arg
12	Csup002069.1	19937263	19970641	+	Diacylglycerol kinase catalytic domain
12	Csup002118.1	20912579	20997240	-	NA|NA|NA
12	Csup002021.1	21451264	21474011	+	Carbohydrate binding domain (family 32)
12	Csup001779.1	23343761	23357361	+	TRAM domain
12	Csup001974.1	25765651	25818101	-	Aminotransferase class I and II
12	Csup001661.1	5357169	5361254	-	None
1	Csup009565.1	27035102	27042418	+	Possible membrane-associated motif in LPS-induced tumor necrosis factor alpha factor (LITAF)
1	Csup009487.1	27058266	27060852	+	None
12	Csup002126.1	7784490	7798332	+	THO complex subunit 1 transcription elongation factor
12	Csup001959.1	7890135	7898797	-	Protein of unknown function (DUF2475)
12	Csup002095.1	7958702	7960942	+	Helix-turn-helix of DDE superfamily endonuclease
12	Csup001945.1	8799156	8917681	-	Collagenase NC10 and Endostatin
1	Csup009534.1	30081549	30083366	+	None
13	Csup005542.1	10957621	10965147	-	None
13	Csup005131.1	1122096	1130458	-	ZnF_C4 abd HLH domain containing kinases domain
13	Csup005115.1	17532585	17533975	+	None
13	Csup005182.1	20037446	20040564	-	None
13	Csup005521.1	21392775	21395650	+	Initiation factor 2 subunit family
13	Csup005111.1	22520492	22535635	+	Sugar (and other) transporter
13	Csup005177.1	24058502	24059396	-	None
13	Csup005210.1	24332095	24354932	+	Sugar (and other) transporter
13	Csup005437.1	24426738	24452643	+	synaptic vesicle
13	Csup005539.1	4671881	4679164	+	NA|NA|NA
13	Csup005451.1	4764823	4772488	-	Glutathione S-transferase
13	Csup005113.1	6339091	6383312	+	Fibrillar collagens C-terminal domain
13	Csup005433.1	6377098	6398898	-	Protein of unknown function (DUF3421)
13	Csup005314.1	6841251	6857912	-	Pfam:DUF2352
13	Csup005130.1	8787872	8788776	+	None
13	Csup005127.1	8987327	8995616	-	Trypsin Inhibitor like cysteine rich domain
13	Csup005255.1	9723786	9743309	-	CUB domain
13	Csup005352.1	9889241	9901393	+	Calcium ion binding
14	Csup004648.1	14694702	14711884	-	Lipase
14	Csup004442.1	18058571	18062406	+	DM4/DM12 family
14	Csup004501.1	18894212	18904931	+	Trypsin-like serine protease
14	Csup004549.1	19607542	19610809	+	Leucine-rich repeats
14	Csup004751.1	20955079	20974130	+	GMC oxidoreductase
1	Csup009240.1	43773037	43779452	+	Transposase IS4
1	Csup009620.1	43959365	43960904	+	None
1	Csup009784.1	44154066	44160779	+	RNA recognition motif
1	Csup009522.1	4441591	4444722	-	None
14	Csup004530.1	5101968	5309666	-	Immunoglobulin
1	Csup009456.1	46461392	46493627	-	cell differentiation
15	Csup006855.1	11064087	11070166	+	THAP domain containing 9
15	Csup006887.1	12035691	12082299	+	None
15	Csup006904.1	13654826	13673165	+	MOSC domain
15	Csup006778.1	14133554	14141421	-	MraW methylase family
15	Csup006933.1	15716837	15723224	+	NA|NA|NA
1	Csup009831.1	5157427	5159768	+	YqaJ-like viral recombinase domain
15	Csup006970.1	15946614	15994375	+	NA|NA|NA
15	Csup006642.1	16089542	16117434	+	NA|NA|NA
15	Csup007034.1	16294637	16302587	+	Mycolic acid cyclopropane synthetase
15	Csup006829.1	16347110	16350490	-	None
15	Csup006614.1	17053734	17056026	+	None
15	Csup006888.1	17066722	17069011	+	None
15	Csup006931.1	18232429	18249544	+	Predicted coiled-coil domain-containing protein
15	Csup006726.1	18840515	18849125	+	None
15	Csup006752.1	3314693	3642587	+	DNA binding. It is involved in the biological process described with regulation of transcription
15	Csup006735.1	4133079	4140676	+	phosphatase activity. It is involved in the biological process described with protein dephosphorylation
15	Csup006605.1	5365975	5372824	+	Zn_pept
15	Csup006575.1	6202347	6209244	-	DM4/DM12 family
1	Csup009773.1	5710935	5713665	-	None
16	Csup010669.1	16169774	16180294	-	Regulator of Ty1 transposition protein 107 BRCT domain
16	Csup010520.1	18755455	18868506	-	TMEM151 family
16	Csup010654.1	18920855	18930161	+	NA|NA|NA
16	Csup010568.1	19233398	19238387	+	NA|NA|NA
16	Csup010648.1	20035725	20053317	+	NA|NA|NA
16	Csup010404.1	20552305	20585988	-	Spc97 / Spc98 family
16	Csup010787.1	22849874	22853034	+	Eukaryotic cytochrome b561
16	Csup010567.1	4055952	4063842	+	Tubulin-tyrosine ligase family
16	Csup010580.1	6028105	6041571	+	None
16	Csup010711.1	6232831	6259829	+	N-acetyltransferase activity
16	Csup010655.1	6337179	6343223	+	Trypsin-like serine protease
16	Csup010496.1	6343749	6355926	-	serine-type endopeptidase activity. It is involved in the biological process described with proteolysis
1	Csup009212.1	7050174	7061013	-	Glycosyl hydrolase family 30 TIM-barrel domain
17	Csup014176.1	13104304	13105583	-	None
17	Csup014142.1	13463873	13511120	+	Sugar (and other) transporter
17	Csup013902.1	18533314	18601495	+	Amino acid kinase family
17	Csup014228.1	21065024	21069489	-	Calmodulin
17	Csup014209.1	2592497	2605307	-	None
17	Csup014259.1	7500724	7587324	+	NA|NA|NA
17	Csup014268.1	8056824	8064345	-	Kazal type serine protease inhibitors
18	Csup001194.1	1802951	1821119	+	Ubiquitin homologues
18	Csup001355.1	18265501	18279831	+	Trypsin Inhibitor like cysteine rich domain
18	Csup001322.1	18502979	18510934	+	NA|NA|NA
18	Csup001216.1	3234349	3237195	-	Leucine-rich repeat
18	Csup001403.1	5402153	5423626	-	Major Facilitator Superfamily
1	Csup009121.1	8575828	8584037	+	Belongs to the peptidase S1 family
1	Csup009079.1	9087924	9106125	-	Tumor necrosis factor receptor / nerve growth factor receptor repeats.
19	Csup010368.1	12421624	12439387	-	FKBP-type peptidyl-prolyl cis-trans isomerase
19	Csup010264.1	13501560	13546116	-	Protein tyrosine phosphatase
19	Csup010043.1	16833784	16837235	+	NA|NA|NA
19	Csup010102.1	1701438	1727209	-	Ribonuclease H protein
19	Csup010203.1	17910478	17917401	-	NA|NA|NA
19	Csup010341.1	17938715	17940210	+	None
1	Csup009531.1	9235340	9244340	-	Major Facilitator Superfamily
19	Csup010247.1	4657679	4666817	+	NICE-3 protein
19	Csup010228.1	4800179	4801618	+	Olfactomedin-like domains
19	Csup010354.1	5161299	5170649	+	Transglutaminase/protease-like homologues
19	Csup010365.1	6178894	6189206	+	FAM91 C-terminus
19	Csup010262.1	6279775	6286997	+	DC-STAMP-like protein
19	Csup010003.1	6978907	6989215	+	Insect pheromone-binding family
19	Csup010061.1	7979020	7984359	-	None
19	Csup010069.1	8728273	8745628	-	Major Facilitator Superfamily
19	Csup010021.1	9056764	9063286	+	Eukaryotic cytochrome b561
19	Csup010387.1	9065980	9099588	-	ADAM-TS Spacer 1
20	Csup006366.1	10805522	10830047	-	GMC oxidoreductase
20	Csup006129.1	14139072	14149015	+	CRAL/TRIO domain
20	Csup006401.1	14184730	14214455	-	CRAL/TRIO domain
20	Csup006501.1	14220176	14236350	+	CRAL/TRIO domain
20	Csup006169.1	14307870	14350138	+	Enoyl-(Acyl carrier protein) reductase
20	Csup006471.1	15222760	15225075	+	None
20	Csup006141.1	17080125	17108166	-	Sugar (and other) transporter
20	Csup006151.1	1824941	1840624	+	Catalyzes the reduction of fatty acyl-CoA to fatty alcohols
20	Csup006159.1	2137018	2140261	+	None
20	Csup006289.1	2837196	2852574	+	None
20	Csup006081.1	4251388	4252165	+	DNA binding
20	Csup006202.1	4470263	4479749	-	None
20	Csup006395.1	5830206	5862164	-	CRAL/TRIO domain
20	Csup006288.1	7594380	7608467	+	Trypsin-like serine protease
20	Csup006329.1	7735954	7759464	+	Divergent CRAL/TRIO domain
20	Csup006359.1	7833816	7842877	-	Aldo/keto reductase family
21	Csup007593.1	14975785	15011364	-	Sugar (and other) transporter
21	Csup007694.1	15483970	15506254	+	NA|NA|NA
21	Csup007651.1	17151663	17163292	-	COMM domain-containing protein
21	Csup007890.1	17530917	17531771	-	None
21	Csup007859.1	17535211	17556126	-	NA|NA|NA
21	Csup007823.1	17979410	17986673	-	Growth-arrest specific micro-tubule binding
21	Csup007921.1	2465866	2518751	+	NAB conserved region 2 (NCD2)
21	Csup007702.1	2528419	2540763	+	Organic Anion Transporter Polypeptide (OATP) family
21	Csup007897.1	6083947	6102831	-	Calmodulin-binding domain C0 of NMDA receptor NR1 subunit
21	Csup007745.1	6138565	6153315	+	SMP-30/Gluconolaconase/LRE-like region
21	Csup007570.1	6223837	6236160	+	SMP-30/Gluconolaconase/LRE-like region
2	Csup004392.1	16770359	16786882	+	NA|NA|NA
2	Csup003964.1	17620883	17624867	+	Ribonuclease H protein
21	Csup007729.1	7901823	7918349	+	Calcineurin-like phosphoesterase
21	Csup007901.1	8211133	8232979	+	UDP-glucoronosyl and UDP-glucosyl transferase
22	Csup014353.1	13672235	13733011	-	Sugar (and other) transporter
22	Csup014697.1	1520769	1598294	-	GTPase activity
22	Csup014545.1	15814694	15846420	+	Found in Skp1 protein family
22	Csup014598.1	6027458	6067922	+	Cofilin/tropomyosin-type actin-binding protein
2	Csup003946.1	26777149	26822791	+	Sterol-sensing domain of SREBP cleavage-activation
2	Csup004006.1	27180500	27283151	+	NA|NA|NA
22	Csup014407.1	7532485	7537697	+	None
22	Csup014685.1	7564669	7569468	-	Domain of unknown function (DUF4806)
2	Csup003784.1	30152985	30204251	-	ATP-dependent protease La (LON) substrate-binding domain
2	Csup003877.1	30246063	30308991	+	serine-type endopeptidase activity. It is involved in the biological process described with proteolysis
23	Csup005854.1	10046232	10048230	+	None
2	Csup003989.1	31055379	31065000	-	K02A2.6-like
23	Csup005735.1	11285792	11289766	+	None
23	Csup005931.1	11999593	12020143	+	response to salt stress
2	Csup003976.1	31189842	31214014	-	Fibrinogen-related domains (FReDs)
23	Csup005860.1	16458211	16467374	-	regulation of transcription by RNA polymerase II
23	Csup005868.1	2592623	2618697	-	None
2	Csup003993.1	33798358	33880230	+	Peptidase family M13
23	Csup005813.1	4469075	4474349	+	None
2	Csup004087.1	34563103	34566711	+	None
23	Csup005828.1	6525724	6550352	+	NA|NA|NA
23	Csup005993.1	808923	844555	+	Immunoglobulin
2	Csup004354.1	39983205	39987685	+	Mitochondrial carrier protein
2	Csup003827.1	40039363	40047002	-	Soluble NSF attachment protein
2	Csup004084.1	403210	410800	+	Belongs to the mitochondrial carrier (TC 2.A.29) family
24	Csup003493.1	2000289	2019533	+	Sugar (and other) transporter
24	Csup003610.1	2140033	2151821	-	Sugar (and other) transporter
2	Csup004381.1	4502624	4530368	+	Protein of unknown function (DUF1676)
2	Csup004039.1	4531655	4547197	-	NA|NA|NA
2	Csup004216.1	4590832	4595855	+	None
2	Csup003951.1	49214321	49233550	+	Aldose 1-epimerase
25	Csup012637.1	4911514	4917438	+	None
25	Csup012547.1	4997945	5000354	-	None
25	Csup012601.1	647119	648379	-	None
25	Csup012573.1	7456665	7457676	-	None
25	Csup012493.1	7464825	7465780	+	None
25	Csup012640.1	9217957	9236957	+	beta-acetyl hexosaminidase like
25	Csup012621.1	9842807	9847074	+	Alpha/beta hydrolase family
26	Csup011764.1	1230733	1242097	-	WD domain
26	Csup011621.1	12454283	12532408	+	Spectrin repeat
26	Csup011652.1	1982253	1990568	+	NA|NA|NA
2	Csup004094.1	7095817	7101624	-	Glycosyl hydrolase family 1
27	Csup000141.1	10120484	10178019	-	Zinc finger
27	Csup000092.1	515542	605271	+	NA|NA|NA
27	Csup000262.1	5723596	5724326	-	None
27	Csup000283.1	7496820	7499217	-	Protein tyrosine kinase
28	Csup007497.1	10635027	10645938	-	None
28	Csup007358.1	2208995	2226396	+	Homeodomain
28	Csup007511.1	2416736	2417887	-	None
28	Csup007236.1	4053670	4125663	+	Trypsin-like serine protease
28	Csup007504.1	4896252	4898209	+	None
2	Csup004226.1	8711446	8718101	+	PFAM Glycoside hydrolase
2	Csup004043.1	8872044	8885489	+	MCM OB domain
29	Csup004977.1	2469106	2574914	+	Trypsin
29	Csup004881.1	439446	444258	+	None
29	Csup004913.1	8153795	8169289	+	Respiratory-chain NADH dehydrogenase
29	Csup005044.1	8430368	8442148	+	Leucine Rich Repeat
29	Csup004949.1	880881	897376	+	PCI domain
3	Csup011136.1	11890782	11913230	+	Sugar (and other) transporter
3	Csup010931.1	1563126	1566769	+	Insect cuticle protein
3	Csup011158.1	1575639	1577095	+	Insect cuticle protein
3	Csup011380.1	2228888	2325894	+	Microtubule binding
3	Csup011032.1	25729779	25736991	-	CoA-transferase family III
3	Csup010808.1	25904847	25908282	-	Uncharacterized conserved protein CG6151-P
3	Csup011106.1	28493946	28505658	-	Palmitoyl protein thioesterase
3	Csup010875.1	30210844	30222246	+	None
3	Csup011157.1	30252445	30254674	-	None
3	Csup011368.1	5354585	5366859	-	BRICHOS
3	Csup011365.1	617704	625056	-	Alpha-amylase domain
3	Csup011277.1	6484185	6507457	+	Cyclic nucleotide-monophosphate binding domain
4	Csup002785.1	10538167	10621731	-	Neurotransmitter-gated ion-channel transmembrane region
4	Csup002616.1	11946075	12016814	+	Trypsin-like serine protease
4	Csup002172.1	13445666	13452115	-	Smg-4/UPF3 family
4	Csup002249.1	13562288	13574611	-	Cytochrome P450
4	Csup002424.1	14529951	14549616	-	Leucine Rich repeat
4	Csup002291.1	15584793	15594205	+	Calcineurin-like phosphoesterase
4	Csup002455.1	18309039	18311632	-	NA|NA|NA
4	Csup002505.1	18328361	18340833	-	NA|NA|NA
4	Csup002548.1	20459918	20461557	+	None
4	Csup002752.1	21474992	21487788	-	OST3 / OST6 family
4	Csup002554.1	21985861	21991400	-	NA|NA|NA
4	Csup002678.1	22794609	22808942	+	It is involved in the biological process described with snRNA processing
4	Csup002772.1	22819212	22837588	-	alpha/beta hydrolase fold
4	Csup002701.1	23261785	23278432	+	NA|NA|NA
4	Csup002294.1	24502784	24518720	-	Sodium:solute symporter family
4	Csup002776.1	24638027	24668785	-	Adenylyl cyclase N-terminal extracellular and transmembrane region
4	Csup002472.1	25359854	25361684	-	None
4	Csup002335.1	26056012	26057171	-	None
4	Csup002213.1	26448625	26452881	+	None
4	Csup002388.1	2655301	2660335	+	Fibronectin type 3 domain
4	Csup002239.1	2734252	2740007	-	7tm Odorant receptor
4	Csup002168.1	27425366	27436587	+	Proteasome subunit
4	Csup002312.1	29479716	29481718	+	NA|NA|NA
4	Csup002730.1	3519185	3527539	-	NA|NA|NA
4	Csup002180.1	4168605	4170153	-	None
4	Csup002614.1	5061610	5063159	-	NA|NA|NA
4	Csup002788.1	5613760	5621918	+	Enoyl-(Acyl carrier protein) reductase
4	Csup002186.1	7212223	7221672	-	UPF0489 domain
5	Csup013438.1	10218697	10232256	-	sodium channel activity. It is involved in the biological process described with sodium ion transport
5	Csup013822.1	1234581	1271936	+	transcription
5	Csup013738.1	1321649	1336602	+	zinc finger binding to DNA consensus sequence [AT]GATA[AG]
5	Csup013808.1	21433628	21448543	+	Sulfotransferase family
5	Csup013399.1	23162264	23162716	-	Pao retrotransposon peptidase
5	Csup013590.1	28486251	28522633	+	Transferase activity
5	Csup013534.1	29390220	29395276	+	Pfam:RRM_6
5	Csup013707.1	5489684	5491910	-	NA|NA|NA
5	Csup013467.1	6330536	6345534	-	WH1 domain
5	Csup013598.1	6862175	6879383	-	WD domain
5	Csup013380.1	7613248	7620407	+	Inosine-uridine preferring nucleoside hydrolase
5	Csup013395.1	7643494	7654909	+	Trehalose receptor
5	Csup013351.1	8920654	8924387	-	Haemolymph juvenile hormone binding protein (JHBP)
5	Csup013239.1	8928357	8934031	-	Haemolymph juvenile hormone binding protein (JHBP)
5	Csup013825.1	8966977	8997707	-	Juvenile hormone binding protein domains in insects.
5	Csup013530.1	9449089	9457973	-	DNA Polymerase alpha zinc finger
6	Csup003204.1	10405838	10433988	-	ABC-2 type transporter
6	Csup003325.1	10555704	10563603	-	Tetraspanin family
6	Csup003033.1	12946855	12958506	-	Membrane-associating domain
6	Csup003213.1	14797678	14801601	-	Ribosomal protein L23
6	Csup003147.1	18278848	18288003	+	Sugar (and other) transporter
6	Csup003266.1	1834154	1876716	-	G-protein-coupled receptor proteolytic site domain
6	Csup002887.1	21875122	21923761	+	Histidine phosphatase superfamily (branch 2)
6	Csup003219.1	22045116	22055024	-	Sulfotransferase family
6	Csup003309.1	22224015	22324202	+	Immunoglobulin
6	Csup003254.1	22471297	22512924	+	FG-GAP repeat
6	Csup003297.1	23324985	23330221	+	None
6	Csup003229.1	24006612	24015954	-	Protein present in Fab1
6	Csup002900.1	26602102	26603857	+	NA|NA|NA
6	Csup003150.1	27570408	27600339	+	NA|NA|NA
6	Csup002977.1	2860846	2871483	-	Broad-Complex
6	Csup003380.1	3419765	3431007	-	Tetraspanin family
6	Csup003170.1	3983346	4011346	+	Pyridine nucleotide-disulphide oxidoreductase
6	Csup002912.1	8686592	8687849	+	Kazal type serine protease inhibitors
7	Csup013048.1	10615727	10618299	-	None
7	Csup012790.1	20079795	20083892	+	Clip or disulphide knot domain
7	Csup012955.1	21456251	21535617	-	C2H2-type zinc finger
7	Csup012816.1	21579748	21583782	-	ribonuclease H protein At1g65750
7	Csup013194.1	22975007	22980082	-	NA|NA|NA
7	Csup012784.1	23937111	23947543	-	Glucosidase II beta subunit-like protein
7	Csup012929.1	25648337	25650329	+	Diacylglycerol kinase catalytic domain (presumed)
7	Csup013051.1	4341758	4349622	+	Uncharacterised protein family (UPF0220)
7	Csup012884.1	6112205	6159850	-	ABC transporter
7	Csup012938.1	7773904	7776416	+	NA|NA|NA
7	Csup012720.1	7964684	7967860	-	None
7	Csup013001.1	8094497	8105183	-	WW domain
7	Csup013187.1	8478961	8481703	-	Glycosyl hydrolase family 20
7	Csup012989.1	9525227	9529864	-	glycoprotein hormone
8	Csup008361.1	11713938	11717306	+	Mitochondrial ribosomal protein L55
8	Csup008330.1	14542589	14546986	+	Structural constituent of cuticle
8	Csup008460.1	21963649	21972418	+	Insect cuticle protein
8	Csup008151.1	22341778	22350262	-	cuticle protein
8	Csup008464.1	22503592	22506182	+	Insect cuticle protein
8	Csup008198.1	22565973	22570456	-	structural constituent of
8	Csup008504.1	23510004	23525657	+	Eukaryotic initiation factor 4E
8	Csup008052.1	2568258	2571022	-	NA|NA|NA
8	Csup008122.1	27519653	27523028	+	dsRNA-gated channel SID-1
8	Csup008013.1	2754729	2780220	-	Cytochrome P450
8	Csup008263.1	5944474	5947849	-	Specifically methylates the N1 position of guanosine-37 in various cytoplasmic and mitochondrial tRNAs. Methylation is not dependent on the nature of the nucleoside 5' of the target nucleoside. This is the first step in the biosynthesis of wybutosine (yW)
8	Csup007967.1	6687068	6721562	+	Ligated ion channel L-glutamate- and glycine-binding site
8	Csup008110.1	9975310	10011014	-	E3 ubiquitin-protein ligase that mediates ubiquitination and subsequent proteasomal degradation of target proteins. E3 ubiquitin ligases accept ubiquitin from an E2 ubiquitin- conjugating enzyme in the form of a thioester and then directly transfers the ubiquitin to targeted substrates
9	Csup008576.1	15173516	15177329	-	YqaJ-like viral recombinase domain
9	Csup008707.1	15522249	15541264	-	Origin recognition complex subunit 2
9	Csup008704.1	20187833	20192464	+	None
9	Csup008562.1	22078844	22090386	-	Belongs to the FPP GGPP synthase family
9	Csup008979.1	22282075	22298668	+	Belongs to the DHHC palmitoyltransferase family
9	Csup008819.1	22299112	22333634	-	Tubulin is the major constituent of microtubules. It binds two moles of GTP
9	Csup008873.1	22700192	22707782	-	Epidermal growth factor-like domain.
9	Csup008528.1	25595975	25603040	+	Spaetzle
9	Csup008951.1	26342515	26347726	-	None
9	Csup008714.1	27310389	27326144	+	Zinc ion binding
9	Csup008971.1	4429521	4440679	-	None
9	Csup008894.1	4966675	4982586	-	Fatty acid hydroxylase superfamily
9	Csup008810.1	5618172	5621255	+	None
9	Csup008735.1	6002424	6016039	+	None
9	Csup008532.1	7122524	7149355	-	Serpentine type 7TM GPCR chemoreceptor Srx
10	Csup000517.1	10074063	10106567	-	Sodium:sulfate symporter transmembrane region
10	Csup000661.1	10843195	10851321	-	motif in proteasome subunits
10	Csup000825.1	1098752	1100879	-	C-type lectin (CTL) or carbohydrate-recognition domain (CRD)
10	Csup000577.1	10931271	11071351	+	Glycosyl transferase family 2
10	Csup000690.1	11132670	11166870	-	Aldo/keto reductase family
10	Csup000617.1	1185478	1191751	-	C-type lectin (CTL) or carbohydrate-recognition domain (CRD)
10	Csup001027.1	13512589	13549762	-	NA|NA|NA
10	Csup001001.1	14862291	14891136	+	NA|NA|NA
10	Csup001059.1	15636026	15699765	-	Sulfate permease family
10	Csup000540.1	151192	159283	+	Leucine-rich repeats
10	Csup000520.1	17081107	17088097	-	Phosphotransferase activity
10	Csup000613.1	18479924	18490053	-	activity. It is involved in the biological process described with protein glycosylation
10	Csup000843.1	18549583	18550510	+	None
10	Csup001004.1	19011219	19023116	-	SHNi-TPR
10	Csup000868.1	19566553	19574053	+	Sin-like protein conserved region
10	Csup000588.1	21485167	21516193	-	Cytochrome P450
10	Csup000956.1	21606112	21661765	+	Chitin-binding domain type 2
10	Csup000530.1	21656399	21728862	-	Adenylosuccinate lyase C-terminus
10	Csup000883.1	21868269	22014475	-	Fibronectin type 3 domain
10	Csup000527.1	2254506	2265829	+	NA|NA|NA
10	Csup000608.1	23524605	23535743	-	None
10	Csup001038.1	24107729	24128673	+	Protein tweety homolog
10	Csup000807.1	24810121	24811567	+	None
10	Csup000729.1	24831067	24978146	+	MyTH4 domain
10	Csup000836.1	25034144	25038032	-	RNA recognition motif
10	Csup000702.1	2435558	2510870	-	microtubule motor activity. It is involved in the biological process described with microtubule-based movement
10	Csup000973.1	25942354	25990128	-	peptidase activity
10	Csup000798.1	2869840	2873723	+	Animal haem peroxidase
10	Csup000913.1	4023541	4028482	-	Adenylyl- / guanylyl cyclase
10	Csup000908.1	431456	448976	-	Domain of unknown function (DUF4976)
10	Csup000600.1	4626810	4635721	-	Zinc finger C-x8-C-x5-C-x3-H type (and similar)
10	Csup000924.1	4644481	4651144	+	Uncharacterised protein family (UPF0193)
10	Csup000833.1	4676825	4679762	+	Nicastrin
10	Csup000564.1	5108648	5110749	+	Leucine rich repeat
10	Csup001008.1	556448	564055	+	GMC oxidoreductase
10	Csup000800.1	6102924	6106628	-	Insect cuticle protein
10	Csup000574.1	6119639	6148942	-	Beige/BEACH domain
10	Csup000805.1	6890007	6898891	+	N-terminal conserved domain of Nudc.
10	Csup000675.1	7660012	7661069	+	None
10	Csup000662.1	8291519	8316215	-	Sugar (and other) transporter
10	Csup001006.1	8517627	8536791	-	WD domain
10	Csup000941.1	8703903	8737714	-	lipid binding
10	Csup000791.1	882979	930594	-	Ubiquitin-interacting motif.
10	Csup000803.1	9785229	9790838	+	Sugar (and other) transporter
10	Csup000656.1	9793700	9848826	+	Major Facilitator Superfamily
11	Csup012264.1	1224261	1226482	-	None
11	Csup012270.1	14585177	14586413	+	None
11	Csup012223.1	16613920	16617034	+	RNA recognition motif
11	Csup012230.1	18031648	18032671	-	None
11	Csup011981.1	1906949	2032255	+	It is involved in the biological process described with transport
11	Csup011820.1	20524604	20540103	-	DNA double-strand break processing involved in repair via single-strand annealing
1	Csup009353.1	12093811	12095839	-	Proteasome maturation factor UMP1
1	Csup009309.1	12096816	12109102	+	Cyclic nucleotide-monophosphate binding domain
11	Csup011963.1	22284726	22303100	+	It is involved in the biological process described with protein import into peroxisome matrix
11	Csup011807.1	22821790	22849060	+	Belongs to the sodium neurotransmitter symporter (SNF) (TC 2.A.22) family
11	Csup011862.1	22857887	22872789	+	Belongs to the sodium neurotransmitter symporter (SNF) (TC 2.A.22) family
11	Csup012069.1	23056703	23138517	+	Myosin. Large ATPases.
11	Csup011811.1	23494172	23510807	+	Coiled-coil domain of unknown function
11	Csup011824.1	23494679	23523616	-	NA|NA|NA
11	Csup011909.1	23822024	23825856	-	None
11	Csup012010.1	24706355	24738095	-	Major Facilitator Superfamily
11	Csup011940.1	2715159	2737608	-	NA|NA|NA
11	Csup011837.1	2899016	2919189	+	helicase superfamily c-terminal domain
11	Csup012122.1	3939416	3950458	-	helicase superfamily c-terminal domain
1	Csup009838.1	14022022	14023581	-	Calponin family repeat
1	Csup009492.1	14410143	14434117	-	Belongs to the class-I aminoacyl-tRNA synthetase family
11	Csup011979.1	4784647	4786748	+	Myb/SANT-like DNA-binding domain
1	Csup009747.1	15730009	15751551	+	protein dimerization activity
11	Csup011887.1	6630821	6673364	+	Plays an important role in the degradation of dermatan and keratan sulfates
1	Csup009727.1	17100792	17131675	+	Nucleotide-sugar transporter
11	Csup012157.1	7218123	7227679	+	Dephospho-CoA kinase
1	Csup009472.1	17615111	17617016	-	Endonuclease-reverse transcriptase
11	Csup012055.1	7801272	7803643	-	NA|NA|NA
11	Csup012018.1	7818137	7882876	-	Inositol polyphosphate kinase
11	Csup011842.1	8166048	8176008	+	Insect cuticle protein
1	Csup009049.1	18424506	18427110	+	DDE superfamily endonuclease
1	Csup009449.1	18468989	18470023	+	None
11	Csup012081.1	8578192	8596274	-	Putative Phosphatase
11	Csup012263.1	8600055	8611349	+	MutS domain II
11	Csup012029.1	8741316	8757192	-	Methuselah N-terminus
12	Csup001853.1	10178157	10179521	-	WD domain
12	Csup001985.1	13325494	13360890	-	Insulinase (Peptidase family M16)
12	Csup002111.1	14009537	14016858	+	Binds specifically to cytosolic chaperonin (c-CPN) and transfers target proteins to it. Binds to nascent polypeptide chain and promotes folding in an environment in which there are many competing pathways for nonnative proteins
12	Csup002055.1	14431056	14447151	-	helicase superfamily c-terminal domain
12	Csup001707.1	1517135	1527119	+	tRNA synthetases class I (W and Y)
12	Csup001890.1	17986283	18013862	+	Peptide methionine sulfoxide reductase
12	Csup001931.1	18342709	18356930	-	Lysine methyltransferase
12	Csup002015.1	18983068	18991183	+	NA|NA|NA
12	Csup001817.1	19457879	19461127	-	NA|NA|NA
12	Csup001677.1	19903477	19930069	-	Tudor domain
12	Csup002046.1	19930673	19933216	+	Jumping translocation breakpoint protein (JTB)
12	Csup001857.1	22257844	22260060	-	Ecdysteroid kinase
12	Csup001841.1	22699738	22723698	+	Ecdysteroid kinase
12	Csup001831.1	22889993	22891208	-	NA|NA|NA
12	Csup001961.1	23209725	23225539	-	Tektin family
12	Csup001830.1	23359107	23386176	+	Xylose isomerase-like
12	Csup001761.1	23939999	23943309	+	positive regulation of transcription of nucleolar large rRNA by RNA polymerase I
12	Csup002112.1	24419973	24437531	+	Virilizer
12	Csup001879.1	25758649	25764950	+	None
12	Csup002144.1	2591878	2627118	+	BTB/POZ domain
12	Csup002070.1	4136161	4253841	+	c4 zinc finger in nuclear hormone receptors
12	Csup001793.1	4778678	4807305	+	Sugar (and other) transporter
12	Csup001878.1	4918682	4921533	-	MADF
1	Csup009821.1	24959630	24960174	+	None
12	Csup001910.1	5376385	5391088	+	Ankyrin repeat
12	Csup001658.1	5440241	5445146	+	None
12	Csup002120.1	6307735	6520084	-	RhoGEF domain
12	Csup002057.1	6543177	6545886	+	Laminin G domain
12	Csup002123.1	7040575	7087619	+	Nuclear pore complex assembly
12	Csup002011.1	7137223	7142603	+	Transcription factor subunit Med10 of Mediator complex
1	Csup009202.1	27250127	27301865	+	Fibronectin type 3 domain
12	Csup002127.1	8226247	8231200	-	7tm Odorant receptor
12	Csup001754.1	9761629	9765929	+	alpha/beta hydrolase fold
13	Csup005150.1	11294412	11304118	-	Immunoglobulin C-2 Type
13	Csup005415.1	12880342	13011428	-	Animal haem peroxidase
13	Csup005348.1	13088122	13091783	+	Vitamin-D-receptor interacting Mediator subunit 4
13	Csup005427.1	13702898	13703574	-	None
13	Csup005488.1	14475468	14484299	+	Serine carboxypeptidase
1	Csup009372.1	31473576	31475098	+	NA|NA|NA
1	Csup009297.1	31503495	31506081	+	MULE transposase domain
13	Csup005250.1	1575224	1597021	-	ER membrane protein complex
13	Csup005189.1	16128699	16179287	+	Homeobox protein
13	Csup005244.1	1713276	1735355	-	Domain first found in C1r
13	Csup005159.1	17906211	17932388	-	Animal haem peroxidase
13	Csup005476.1	19039374	19040497	+	None
13	Csup005233.1	19809319	19818595	-	None
13	Csup005327.1	21335974	21389167	-	Malic enzyme
13	Csup005454.1	21595137	21614006	+	zinc finger
13	Csup005361.1	22842206	22888854	-	Cadherin repeats.
13	Csup005160.1	22970420	23037118	-	Diacylglycerol kinase accessory domain (presumed)
13	Csup005496.1	23045231	23050212	+	DDE superfamily endonuclease
13	Csup005194.1	23069447	23081922	-	RNA binding. It is involved in the biological process described with RNA processing
13	Csup005403.1	23187345	23191071	-	Peroxisomal biogenesis factor 11 (PEX11)
13	Csup005306.1	23193462	23195442	-	Peroxisomal biogenesis factor 11 (PEX11)
13	Csup005251.1	23196100	23212598	+	Smg8_Smg9
13	Csup005143.1	23371121	23372789	-	NADH-ubiquinone reductase complex 1 MLRQ subunit
13	Csup005414.1	23415090	23416376	-	Histone 2A
13	Csup005525.1	23535176	23587500	+	Belongs to the sodium solute symporter (SSF) (TC 2.A.21) family
13	Csup005167.1	23744591	23748758	+	Protein tyrosine kinase
13	Csup005481.1	24604287	24661699	-	CD36 family
1	Csup009042.1	3282903	3294032	-	NA|NA|NA
13	Csup005333.1	3226268	3227259	-	None
13	Csup005186.1	4164531	4179724	+	Glutamate/Leucine/Phenylalanine/Valine dehydrogenase
13	Csup005426.1	4653416	4662904	-	NA|NA|NA
13	Csup005300.1	4669203	4671084	+	Sedlin
13	Csup005213.1	5107654	5108236	+	None
1	Csup009376.1	35442583	35444467	-	NA|NA|NA
13	Csup005219.1	5535693	5578685	-	Calcium ion binding. It is involved in the biological process described with homophilic cell adhesion via plasma membrane adhesion molecules
1	Csup009208.1	36039568	36040199	-	None
1	Csup009651.1	36043329	36045043	-	NA|NA|NA
1	Csup009563.1	37155114	37161972	+	Phospholipase D-like domain at C-terminus of MIT
13	Csup005522.1	7293747	7317746	-	Glutathione S-transferase
13	Csup005448.1	7429249	7456665	+	NA|NA|NA
1	Csup009809.1	37697140	37753219	+	Putative RNA-binding Domain in PseudoUridine synthase and Archaeosine transglycosylase
1	Csup009332.1	37859068	37866259	+	None
1	Csup009093.1	37867900	37869659	+	None
1	Csup009029.1	37871543	37872743	+	None
13	Csup005363.1	8922682	8940013	+	Trypsin Inhibitor like cysteine rich domain
1	Csup009043.1	39051932	39070881	-	AN1-like Zinc finger
1	Csup009307.1	39149897	39152074	-	ABC transporter
1	Csup009396.1	39396283	39509405	+	Alpha galactosidase A C-terminal beta sandwich domain
14	Csup004499.1	10091415	10106966	+	7tm Odorant receptor
14	Csup004428.1	10786592	10788139	+	None
14	Csup004709.1	13661381	13663708	-	NADH:ubiquinone oxidoreductase subunit B14.5a (Complex I-B14.5a)
14	Csup004639.1	1371024	1410193	+	protein modification by small protein conjugation
14	Csup004445.1	16217342	16222981	-	Chitin-binding domain type 2
14	Csup004740.1	16411412	16412494	-	Insect cuticle protein
14	Csup004752.1	16464921	16472040	+	zinc finger
14	Csup004664.1	16485429	16754414	+	Growth factor receptor domain IV
14	Csup004477.1	17332815	17351660	+	NA|NA|NA
14	Csup004571.1	17361795	17369381	-	NA|NA|NA
14	Csup004645.1	17892722	17903767	-	DM4/DM12 family
14	Csup004461.1	18808312	18818099	-	Trypsin-like serine protease
14	Csup004685.1	19081960	19137203	-	response to abiotic stimulus
14	Csup004629.1	19601522	19604863	-	identical protein binding
14	Csup004763.1	19970084	20021390	+	Subtilase family
14	Csup004675.1	20241559	20242466	+	None
14	Csup004555.1	20232835	20244032	-	Alcohol dehydrogenase GroES-like domain
14	Csup004634.1	20300236	20319209	+	Arrestin (or S-antigen)
14	Csup004732.1	2093876	2118632	-	Holliday junction DNA helicase ruvB N-terminus
14	Csup004593.1	21768348	21771924	+	None
14	Csup004757.1	22181596	22218910	-	Immunoglobulin V-set domain
14	Csup004552.1	2290945	2321764	-	Helical and beta-bridge domain
1	Csup009034.1	42849200	42858965	-	GMC oxidoreductase
1	Csup009404.1	42940690	42941399	+	Ligand for members of the frizzled family of seven transmembrane receptors
1	Csup009596.1	43513794	43531991	-	Protein of unknown function (DUF719)
1	Csup009016.1	43799648	43802800	+	Peptidylglycine alpha-amidating monooxygenase COOH-terminal interactor protein-1
1	Csup009825.1	430799	443642	+	ALG11 mannosyltransferase N-terminus
1	Csup009748.1	44826175	44833113	-	Rab subfamily of small GTPases
1	Csup009473.1	44857554	44899770	+	Myotubularin protein
14	Csup004554.1	4908055	4929153	+	Immunoglobulin
1	Csup009273.1	45101458	45108705	-	spindle assembly checkpoint
14	Csup004591.1	5546087	5549222	-	NA|NA|NA
14	Csup004702.1	5566459	5578727	+	zinc finger
14	Csup004671.1	6696387	6699283	+	threonine-type endopeptidase activity. It is involved in the biological process described with proteolysis involved in cellular protein catabolic process
14	Csup004628.1	6701379	6735261	-	Phosphatidylinositol-4-phosphate 5-Kinase
1	Csup009154.1	47753156	47755172	-	Ribosomal protein L21e
1	Csup009230.1	47783155	47785929	-	Pfam:Ribosomal_L18e
1	Csup009172.1	47873142	47879286	+	2OG-Fe(II) oxygenase superfamily
1	Csup009513.1	47910287	47927709	+	HORMA domain
1	Csup009581.1	47987086	48049712	-	Phospholipid-translocating P-type ATPase C-terminal
1	Csup009684.1	48174336	48186338	-	Tetraspanin family
14	Csup004717.1	8216957	8270801	-	actin binding
1	Csup009162.1	48554847	48556013	+	Endoplasmic Reticulum-Golgi Intermediate Compartment (ERGIC)
1	Csup009626.1	48668967	48746307	+	NA|NA|NA
14	Csup004491.1	8715944	8717505	+	Involved in the early part of the secretory pathway
14	Csup004446.1	8724254	8746962	-	Src homology 2 domains
14	Csup004643.1	8845593	8929773	+	WD40 repeats
1	Csup009430.1	48936348	48940303	+	MADF
14	Csup004746.1	8965212	8983635	+	In Between Ring fingers
14	Csup004600.1	9160775	9223218	+	Groucho/TLE N-terminal Q-rich domain
1	Csup009189.1	49485952	49492596	-	Cytochrome P450
1	Csup009471.1	49799960	49802068	+	None
1	Csup009663.1	500924	531444	-	ABC-2 family transporter protein
15	Csup006727.1	11445725	11519270	+	Intron-binding protein aquarius N-terminus
15	Csup006960.1	11554171	11574695	+	Plant transposon protein
15	Csup006570.1	13880165	13882496	-	Ribonuclease H protein
15	Csup007012.1	13992245	14042495	+	GTPase activator activity. It is involved in the biological process described with regulation of small GTPase mediated signal transduction
15	Csup006545.1	15483988	15485090	+	None
15	Csup006870.1	15913178	15946306	+	Nuclear pore complex protein
15	Csup006857.1	15997179	16007889	+	sodium channel activity. It is involved in the biological process described with sodium ion transport
15	Csup006707.1	16964071	16966951	-	None
15	Csup007040.1	17641039	17693193	-	zinc-finger of a C2HC-type
15	Csup006560.1	17852954	17855729	+	None
15	Csup006934.1	18582975	18613391	-	DNA binding. It is involved in the biological process described with regulation of transcription
15	Csup006613.1	19998584	20092954	-	von Willebrand factor (vWF) type C domain
15	Csup006617.1	20416265	20418695	-	NA|NA|NA
15	Csup006916.1	2213798	2221010	-	Carboxylesterase family
15	Csup006567.1	22421971	22429717	-	Lipase
15	Csup006905.1	2234277	2254070	-	Carboxylesterase family
15	Csup006643.1	22711557	22714422	-	None
15	Csup006584.1	22797721	22802412	+	Phosphate acyltransferases
15	Csup006922.1	22840960	22842681	+	Mitochondrial intermembrane space import and assembly protein
15	Csup006756.1	2343274	2352071	+	C2H2-type zinc finger
15	Csup007019.1	2472843	2504856	-	Carboxylesterase family
1	Csup009763.1	52609399	52614324	+	NA|NA|NA
15	Csup006793.1	2844369	2854809	+	Adenosine/AMP deaminase
15	Csup007041.1	2921049	2946004	-	Elongation factor Tu GTP binding domain
1	Csup009359.1	53421282	53512512	-	Uncharacterized conserved protein (DUF2045)
15	Csup006908.1	3899297	3920488	-	Belongs to the TRAFAC class myosin-kinesin ATPase superfamily. Kinesin family
15	Csup007005.1	4087566	4090826	+	NA|NA|NA
15	Csup006967.1	4215658	4217768	-	NA|NA|NA
15	Csup006667.1	4219544	4261490	-	DNA binding
15	Csup006777.1	4321652	4324299	-	ThiS family
15	Csup006850.1	4891545	4899254	+	None
15	Csup006729.1	5308805	5335390	+	Carboxypeptidase activation peptide
15	Csup006901.1	6003722	6007599	+	Lipocalin / cytosolic fatty-acid binding protein family
15	Csup006852.1	6028088	6046000	-	Lipocalin-like domain
1	Csup009635.1	5714397	5716405	+	DDE superfamily endonuclease
1	Csup009050.1	5716515	5716975	-	None
15	Csup006712.1	7430887	7542143	-	MyTH4 domain
15	Csup006725.1	749690	754474	-	ATPase family associated with various cellular activities (AAA)
15	Csup007001.1	7544379	7566386	+	Lysin motif
1	Csup009776.1	5791540	5808171	-	Hepatocellular carcinoma-associated antigen 59
15	Csup006721.1	8955091	8967111	+	NA|NA|NA
15	Csup006743.1	9018120	9026263	+	NUDIX domain
15	Csup006734.1	9210403	9255814	-	alpha/beta hydrolase fold
15	Csup006556.1	9382819	9403702	-	Domain involved in innate immunity and lipid metabolism.
15	Csup006815.1	9793890	9796397	+	None
1	Csup009090.1	6007257	6009151	+	Transposase protein
16	Csup010433.1	10219406	10274825	+	It is involved in the biological process described with
16	Csup010504.1	1090556	1098699	-	EF-hand domain
16	Csup010571.1	11292493	11547967	+	7 transmembrane receptor (rhodopsin family)
16	Csup010656.1	11635989	11665673	+	Anaphase-promoting complex subunit 1
16	Csup010693.1	11665751	11672046	+	Trypsin-like serine protease
16	Csup010709.1	11878438	11884049	+	None
16	Csup010630.1	12326723	12328658	-	NA|NA|NA
16	Csup010527.1	12438379	12491262	-	Tetratricopeptide repeat
16	Csup010428.1	1266479	1270418	-	histone H4-K16 acetylation
16	Csup010483.1	13281242	13305717	+	Aldehyde dehydrogenase family
16	Csup010570.1	13788943	13808546	-	Coiled-coil protein 142
16	Csup010650.1	13949813	13951267	+	Methylenetetrahydrofolate reductase
16	Csup010516.1	14150793	14160167	-	None
16	Csup010746.1	14406024	14411418	-	None
16	Csup010549.1	14833364	14916111	+	sequence-specific DNA binding. It is involved in the biological process described with regulation of transcription from RNA polymerase II promoter
16	Csup010701.1	14948574	14964187	-	UDP-glucoronosyl and UDP-glucosyl transferase
16	Csup010489.1	14970695	14980598	-	Glycosyltransferase family 28 C-terminal domain
16	Csup010562.1	15865370	15892769	+	Homeodomain
16	Csup010523.1	16527775	16568389	+	Molybdopterin-binding domain of aldehyde dehydrogenase
16	Csup010681.1	16722004	16814925	-	UDP-glucoronosyl and UDP-glucosyl transferase
16	Csup010606.1	17002451	17029249	+	Aldehyde oxidase and xanthine dehydrogenase
16	Csup010438.1	1759368	1765686	-	Iron/zinc purple acid phosphatase-like protein C
16	Csup010410.1	18135846	18182966	-	Zinc finger
16	Csup010479.1	18980041	18991467	-	EF-hand domain pair
16	Csup010524.1	19243386	19246239	+	Reverse transcriptase (RNA-dependent DNA polymerase)
16	Csup010469.1	19493113	19494681	+	None
16	Csup010517.1	19514253	19516237	-	NA|NA|NA
16	Csup010583.1	19542802	19561740	+	Microtubule associated protein (MAP65/ASE1 family)
16	Csup010443.1	19629947	19642342	+	Trypsin-like serine protease
16	Csup010666.1	19642483	19654691	-	Gamma interferon inducible lysosomal thiol reductase (GILT)
16	Csup010749.1	19659825	19670574	-	NA|NA|NA
16	Csup010564.1	1979349	1994086	-	Tetraspanin family
16	Csup010536.1	20068043	20076454	-	PBP/GOBP family
16	Csup010631.1	20136029	20141655	-	Insect pheromone/odorant binding protein domains.
16	Csup010613.1	20145530	20161157	-	PBP/GOBP family
16	Csup010531.1	20588366	20590173	+	Ribosomal protein L17
16	Csup010412.1	20776360	20785260	-	None
16	Csup010738.1	20785314	20790133	-	Alternative splicing regulator
16	Csup010610.1	22878038	22882060	-	None
16	Csup010770.1	3293392	3306140	+	NA|NA|NA
16	Csup010753.1	3314417	3325965	+	NA|NA|NA
16	Csup010778.1	3425713	3443704	-	Domain of unknown function (DUF4728)
16	Csup010417.1	3517294	3525443	+	None
16	Csup010786.1	3560541	3580321	-	EGF-like domain
16	Csup010620.1	3685317	3704376	-	NA|NA|NA
16	Csup010480.1	3851560	3867177	+	C2H2-type zinc finger
16	Csup010450.1	3876304	3899379	+	N-acetyltransferase activity
16	Csup010473.1	3942341	3962950	+	Tubulin-tyrosine ligase family
1	Csup009503.1	6460551	6461416	+	None
16	Csup010629.1	5588859	5593572	+	WD domain
16	Csup010633.1	6289578	6334200	+	FEZ-like protein
16	Csup010534.1	6360527	6438863	-	CAMSAP CH domain
16	Csup010756.1	6450191	6457562	-	Zona pellucida-like domain
16	Csup010700.1	6507382	6509426	-	NA|NA|NA
16	Csup010704.1	7055684	7093898	+	Tubulin-specific chaperone
16	Csup010492.1	7221954	7292097	+	Immunoglobulin
1	Csup009577.1	6780773	6784746	-	DDE superfamily endonuclease
16	Csup010476.1	8099871	8102336	+	Single domain von Willebrand factor type C
16	Csup010649.1	9368228	9372653	+	Leucine-rich repeats
16	Csup010764.1	787318	958982	-	sequence-specific DNA binding. It is involved in the biological process described with regulation of transcription
17	Csup013904.1	11904670	11909134	+	Endonuclease that specifically degrades the RNA of RNA- DNA hybrids
17	Csup014189.1	12243248	12246267	+	Periplasmic binding protein
17	Csup014240.1	12249206	12254395	+	Periplasmic binding protein
17	Csup013893.1	13521661	13531741	+	Structural constituent of cuticle
17	Csup013979.1	16631117	16632507	-	Chorion protein
17	Csup013945.1	16632614	16634384	+	None
17	Csup014085.1	17335461	17351862	-	Juvenile hormone binding protein domains in insects.
17	Csup013985.1	1909367	1936942	+	Papain family cysteine protease
17	Csup014099.1	19413114	19429014	+	Tetratricopeptide repeat
17	Csup014221.1	20209321	20211312	+	WD domain
17	Csup013978.1	21572904	21589157	+	It is involved in the biological process described with transmembrane transport
17	Csup014032.1	21626908	21655796	+	Transmembrane transporter activity. It is involved in the biological process described with transmembrane transport
17	Csup014253.1	21673659	21682315	+	Sugar (and other) transporter
17	Csup014047.1	2331402	2344823	+	SMP-30/Gluconolaconase/LRE-like region
17	Csup013909.1	2896560	2927816	-	WD40 repeats
1	Csup009528.1	7294173	7319111	+	Troponin
17	Csup014234.1	3381727	3390815	-	Strabismus protein
17	Csup013883.1	3391445	3407083	+	monocarboxylate transporter
17	Csup014143.1	4598447	4600430	+	Myb/SANT-like DNA-binding domain
17	Csup014094.1	6993726	6998509	-	None
1	Csup009738.1	7779926	7796616	+	High mobility group
18	Csup001238.1	10000797	10004038	-	Hemocyanin
18	Csup001218.1	11299371	11301024	+	NA|NA|NA
18	Csup001199.1	11532861	11535043	+	nuclease activity
18	Csup001203.1	11740818	11771276	+	Repeats in polycystic kidney disease 1 (PKD1) and other proteins
18	Csup001347.1	12623498	12628075	+	None
18	Csup001496.1	12789604	12949594	-	C2H2-type zinc finger
18	Csup001240.1	13194111	13195797	+	snRNP Sm proteins
18	Csup001141.1	13378712	13397237	-	Dihydrolipoyllysine-residue acetyltransferase activity. It is involved in the biological process described with pyruvate metabolic process
18	Csup001443.1	14205664	14208690	-	BEN
18	Csup001144.1	14434440	14443321	-	None
18	Csup001124.1	14448387	14494932	+	Reversion-inducing cysteine-rich protein with Kazal
18	Csup001331.1	1509743	1512727	-	NA|NA|NA
18	Csup001371.1	15303148	15306333	-	BEN
18	Csup001150.1	16377538	16382612	-	C2H2 type zinc-finger (2 copies)
18	Csup001190.1	16520964	16529045	+	MYND finger
18	Csup001125.1	18007389	18245724	+	NA|NA|NA
18	Csup001434.1	18414737	18434313	+	Belongs to the AAA ATPase family
18	Csup001109.1	18466358	18472887	-	NA|NA|NA
18	Csup001213.1	18486351	18487732	+	NA|NA|NA
18	Csup001341.1	18488068	18493638	+	NA|NA|NA
18	Csup001491.1	18522045	18535838	+	NA|NA|NA
18	Csup001170.1	18579536	18656458	-	c-SKI Smad4 binding domain
18	Csup001120.1	18744388	18754247	+	Mitochondrial carrier protein
18	Csup001436.1	1868036	2018296	-	Lipopolysaccharide kinase (Kdo/WaaP) family
18	Csup001130.1	2530281	2594881	+	Chromosome transmission fidelity protein 18
18	Csup001088.1	2791124	2797683	+	PB1 domain
18	Csup001476.1	3279814	3293835	+	ATPase family associated with various cellular activities (AAA)
18	Csup001265.1	3941611	3943451	-	It is involved in the biological process described with transmembrane transport
18	Csup001500.1	4169281	4204404	-	Frizzled/Smoothened family membrane region
18	Csup001352.1	4414505	4416638	-	Cytochrome C oxidase copper chaperone (COX17)
18	Csup001250.1	5570272	5587953	-	Destabilase
18	Csup001339.1	6292999	6302971	+	phosphoric diester hydrolase activity. It is involved in the biological process described with
18	Csup001140.1	6392366	6395648	-	NA|NA|NA
18	Csup001362.1	6398568	6401245	+	Myb/SANT-like DNA-binding domain
18	Csup001393.1	6403884	6416017	+	Histone-binding protein RBBP4 or subunit C of CAF1 complex
18	Csup001494.1	6725848	6730269	+	None
18	Csup001252.1	7148449	7163141	-	None
18	Csup001106.1	8422190	8429687	-	NA|NA|NA
1	Csup009113.1	8890785	8906516	-	Leucine rich repeat containing 56
1	Csup009392.1	8936564	8943452	+	Zinc finger
1	Csup009579.1	8976557	8977507	+	None
19	Csup010266.1	10102459	10106208	-	Myb/SANT-like DNA-binding domain
19	Csup009938.1	1037390	1041793	-	GMC oxidoreductase
19	Csup010379.1	1031638	1037359	+	GMC oxidoreductase
19	Csup010229.1	1103844	1106646	-	Insect pheromone/odorant binding protein domains.
19	Csup009974.1	12059683	12062477	-	None
19	Csup010031.1	13110143	13120249	+	None
1	Csup009165.1	9137593	9152686	-	Protein PTCD3 homolog
19	Csup010163.1	14209125	14209676	-	None
19	Csup009932.1	1459917	1500943	+	Acyltransferase
19	Csup010294.1	16292345	16298992	+	insulin-like growth factor binding
19	Csup009945.1	16570790	16651033	+	Catalytic activity
19	Csup010166.1	16955079	16980827	+	Tyrosine kinase
19	Csup010336.1	1728833	1739301	+	Immunoglobulin
19	Csup010109.1	17297639	17304227	+	Ninjurin
19	Csup010211.1	1740256	1765129	-	Calcium ion binding
19	Csup010144.1	17860751	17871338	-	None
19	Csup010347.1	17917742	17936151	-	NA|NA|NA
19	Csup010140.1	18057574	18098936	-	Elongation of very long chain fatty acids protein
19	Csup010052.1	19114738	19123406	+	Conserved mid region of cactin
19	Csup009914.1	19139718	19140518	-	Respiratory-chain NADH dehydrogenase
19	Csup010062.1	2128850	2138263	+	Acid phosphatase homologues
19	Csup009916.1	21744121	21752653	-	Ciliary rootlet component
19	Csup009951.1	2941415	2946213	+	Insect cuticle protein
19	Csup010094.1	4755984	4766854	-	Thiolase
19	Csup009958.1	4854284	4877706	+	Domain with 2 conserved Trp (W) residues
19	Csup010377.1	4923552	4978688	-	transferase activity
19	Csup010184.1	5075009	5111263	-	Ionotropic glutamate receptor-invertebrate
19	Csup010100.1	5957967	5981908	-	Domain of unknown function (DUF4487)
19	Csup010107.1	5989478	6031825	-	SNF2 family N-terminal domain
19	Csup010147.1	6265288	6274369	+	Ubiquitin carboxyl-terminal hydrolase
19	Csup010120.1	6347644	6368731	-	Alpha/beta hydrolase family
19	Csup010078.1	7008139	7021304	+	Carboxylesterase family
19	Csup010217.1	7352532	7364722	-	Protein tyrosine kinase
19	Csup010090.1	7580182	7581002	-	None
19	Csup009954.1	7625846	7630175	-	NA|NA|NA
19	Csup010082.1	7651499	7655738	+	None
19	Csup010260.1	7704996	7712871	+	None
19	Csup010049.1	7743716	7744358	+	NA|NA|NA
19	Csup010273.1	7749506	7753130	+	NA|NA|NA
19	Csup010370.1	7777186	7784880	-	None
20	Csup006053.1	10217653	10308655	+	binding. It is involved in the biological process described with regulation of transcription
20	Csup006092.1	10391635	10393206	-	NA|NA|NA
20	Csup006430.1	10710380	10728892	-	GMC oxidoreductase
20	Csup006330.1	10864038	10878286	-	GMC oxidoreductase
20	Csup006122.1	11032571	11053359	+	oxidoreductase activity
20	Csup006447.1	11236376	11247683	+	PGAP1-like protein
20	Csup006390.1	12286216	12304800	+	N-acetylmuramoyl-L-alanine amidase
20	Csup006246.1	1278284	1285059	+	None
20	Csup006147.1	12883149	12965046	-	Protein kinase C conserved region 2 (CalB)
20	Csup006411.1	13057031	13057990	+	None
20	Csup006459.1	13148227	13212440	-	NA|NA|NA
20	Csup006098.1	1402453	1408207	-	None
20	Csup006379.1	14090527	14115590	+	macromolecule localization
20	Csup006326.1	14125360	14133707	+	CRAL/TRIO domain
20	Csup006040.1	14163772	14175311	-	CRAL/TRIO domain
20	Csup006463.1	14474442	14496062	-	5'-nucleotidase
20	Csup006244.1	1468532	1470412	-	Dynein light chain type 1
20	Csup006039.1	15126166	15180659	+	Domain first found in the mice T locus (Brachyury) protein
20	Csup006402.1	15182253	15186474	-	None
20	Csup006170.1	15234506	15270325	+	It is involved in the biological process described with
20	Csup006371.1	15355294	15380102	-	Glycosyl hydrolase family 30 TIM-barrel domain
20	Csup006089.1	15499883	15502128	+	None
20	Csup006274.1	16951949	16962282	+	Peptidase family C50
20	Csup006137.1	17201503	17206241	+	Cytochrome P450
20	Csup006293.1	17215571	17219408	+	Cytochrome P450
20	Csup006133.1	17224973	17231208	+	Cytochrome P450
20	Csup006488.1	17413772	17426139	+	7tm Odorant receptor
20	Csup006067.1	17749215	17799109	+	EF hand
20	Csup006290.1	18773868	18797414	+	GMC oxidoreductase
20	Csup006356.1	18852740	18905470	+	Belongs to the peptidase C19 family
20	Csup006113.1	19654129	19684134	-	Insect cuticle protein
20	Csup006148.1	20593245	20599531	-	None
20	Csup006043.1	4042056	4085119	-	Domain in Tre-2
20	Csup006478.1	4519114	4625851	-	It is involved in the biological process described with
20	Csup006473.1	5624633	5759712	+	GTPase activator activity
20	Csup006044.1	5907765	5972479	+	Phosphatidylinositol-glycan biosynthesis class S protein
20	Csup006060.1	6577269	6582843	-	Uncharacterized ACR
20	Csup006140.1	6882442	6887416	+	spliceosomal complex assembly
20	Csup006382.1	9884959	9912681	+	DEAD/DEAH box helicase
2	Csup004274.1	10921734	10937119	-	NA|NA|NA
21	Csup007617.1	11456858	11458541	+	NA|NA|NA
21	Csup007772.1	11463956	11575997	+	EF-hand domain
21	Csup007572.1	1156753	1160803	+	K02A2.6-like
21	Csup007528.1	11703751	11706777	+	None
21	Csup007922.1	11958143	11972789	-	nucleic acid binding
21	Csup007622.1	12318528	12325569	+	Putative DNA-binding (bihelical) motif predicted to be involved in chromosomal organisation
21	Csup007795.1	12835902	12908705	-	Motif C-terminal to PAS motifs (likely to contribute to PAS structural domain)
21	Csup007545.1	13602400	13880777	-	NA|NA|NA
2	Csup003907.1	11407124	11431176	+	WD domain
21	Csup007621.1	14277245	14280352	+	None
21	Csup007791.1	1462447	1486053	+	Chitinase A
21	Csup007655.1	14786183	14800193	+	Golgin subfamily A member 5
21	Csup007733.1	14821649	14833698	+	SERine Proteinase INhibitors
21	Csup007798.1	14840354	14861858	+	SERine Proteinase INhibitors
21	Csup007524.1	14895298	14909453	-	Sugar (and other) transporter
21	Csup007874.1	14953765	14976044	+	NA|NA|NA
21	Csup007713.1	15420974	15423239	+	None
21	Csup007615.1	15502338	15531867	-	Transketolase
2	Csup004294.1	11604625	11617948	-	E1A binding protein p300
21	Csup007924.1	16066061	16070145	-	None
21	Csup007863.1	16611705	16615402	+	Trypsin-like serine protease
21	Csup007604.1	16620655	16624255	+	NA|NA|NA
21	Csup007732.1	16637883	16841875	+	Low-density lipoprotein receptor domain class A
21	Csup007527.1	17359777	17449841	-	Microtubule-associated protein 7
21	Csup007664.1	17496548	17526532	+	Chitin binding Peritrophin-A domain
21	Csup007672.1	17571267	17653488	-	PAS fold
21	Csup007652.1	18023872	18202428	-	NA|NA|NA
21	Csup007674.1	19232641	19233620	-	None
21	Csup007649.1	19362359	19395732	+	TFIIH p62 subunit
21	Csup007561.1	2247666	2252891	+	NA|NA|NA
21	Csup007535.1	2276492	2281155	-	It is involved in the biological process described with metabolic process
2	Csup004233.1	12553068	12553898	-	None
21	Csup007673.1	2656833	2679769	-	Trypsin-like serine protease
2	Csup003980.1	12733392	12743936	+	NOP5NT (NUC127) domain
21	Csup007531.1	2906701	2914045	+	RNA polymerase III RPC4
2	Csup003854.1	1100445	1293514	+	7 transmembrane receptor (rhodopsin family)
21	Csup007837.1	3223787	3244300	-	Bardet-Biedl syndrome 5 protein
21	Csup007606.1	3508290	3512254	-	None
21	Csup007605.1	4513355	4536113	-	EF hand
21	Csup007878.1	4552711	4553618	+	NA|NA|NA
21	Csup007805.1	4554488	4560443	-	BESS motif
2	Csup004248.1	14600643	14601879	-	None
21	Csup007723.1	5317095	5343388	-	Protein tyrosine kinase
21	Csup007803.1	5368937	5445995	+	NA|NA|NA
21	Csup007780.1	6208112	6219980	+	SMP-30/Gluconolaconase/LRE-like region
21	Csup007595.1	7035404	7045443	+	Trypsin-like serine protease
2	Csup003816.1	17567307	17620263	-	3'-5' exonuclease
21	Csup007641.1	8235906	8242172	+	transferase activity
21	Csup007746.1	8336058	8363123	-	Chitin-binding domain type 2
21	Csup007918.1	8686491	8691148	-	None
21	Csup007688.1	8694579	8835625	-	SWI/SNF-like complex subunit BAF250/Osa
21	Csup007812.1	9915985	9944981	+	ATP synthase subunit s-like protein
22	Csup014569.1	10306306	10310980	-	None
22	Csup014484.1	10370561	10392935	+	catalytic activity. It is involved in the biological process described with metabolic process
22	Csup014421.1	10473135	10486200	+	Trypsin-like serine protease
22	Csup014634.1	10762056	10775362	-	Sugar (and other) transporter
22	Csup014540.1	1136044	1147912	+	NA|NA|NA
22	Csup014455.1	11923868	11944525	-	Domain present in PSD-95
22	Csup014336.1	1190512	1193201	-	Telomere stability and silencing
22	Csup014499.1	1197055	1198890	+	Ubiquitin-conjugating enzyme E2
22	Csup014585.1	12114005	12216318	+	scavenger receptor activity
2	Csup004195.1	21329576	21461011	-	Ankyrin repeat
22	Csup014374.1	1360772	1399050	+	FERM N-terminal domain
22	Csup014613.1	14193858	14202508	+	NA|NA|NA
22	Csup014513.1	1429093	1445257	+	Lipase
22	Csup014379.1	14508183	14519970	+	Transposase IS4
22	Csup014588.1	15492646	15506698	+	Transmembrane proteins 14C
22	Csup014709.1	15773136	15775026	-	BLOC-1-related complex sub-unit 7
22	Csup014690.1	15775522	15790663	+	Domain in ubiquitin-specific proteases.
22	Csup014356.1	16683822	16687491	+	Dynein attachment factor N-terminus
22	Csup014477.1	1719211	1752241	-	DNA ligase (ATP) activity. It is involved in the biological process described with DNA recombination
22	Csup014573.1	18644440	18650990	+	Kelch
22	Csup014366.1	2438961	2444276	+	Low-density lipoprotein receptor repeat class B
22	Csup014537.1	2481183	2485079	+	None
22	Csup014564.1	3248451	3283158	-	Serine/Threonine protein kinases
22	Csup014463.1	3499977	3507217	+	carboxylic ester hydrolase activity
22	Csup014445.1	3511304	3568256	-	Sodium:neurotransmitter symporter family
22	Csup014689.1	3934900	3980339	-	domain in TBC and LysM domain containing proteins
22	Csup014523.1	4078047	4101912	+	Thiolase
22	Csup014596.1	4156315	4182543	+	SacI homology domain
22	Csup014351.1	4184333	4201370	+	Cation efflux family
22	Csup014604.1	7037863	7039885	-	ISXO2-like transposase domain
2	Csup003889.1	28605624	28661973	-	SPRY domain
22	Csup014502.1	8998770	9021224	+	AMP-binding enzyme C-terminal domain
2	Csup004237.1	29010980	29025909	-	The coatomer is a cytosolic protein complex that binds to dilysine motifs and reversibly associates with Golgi non- clathrin-coated vesicles
22	Csup014347.1	9939326	9949491	+	dystrobrevin binding protein 1
2	Csup003770.1	3002435	3007233	-	Protein of unknown function (DUF1676)
2	Csup004068.1	30715660	30772343	+	ABC transporter transmembrane region
23	Csup005879.1	10561215	10563350	-	Attacin
23	Csup005816.1	11008891	11016264	-	Epoxide hydrolase N terminus
23	Csup005901.1	11100768	11277494	+	Fibronectin type 3 domain
23	Csup005894.1	11621870	11624152	+	Clip or disulphide knot domain
23	Csup005898.1	11965753	11968460	+	None
23	Csup005978.1	12756896	12775587	+	Ribonuclease H protein
23	Csup005785.1	13431907	13450185	-	Epoxide hydrolase N terminus
23	Csup005982.1	13492185	13543746	+	Divergent CRAL/TRIO domain
23	Csup005772.1	13899063	13905667	-	None
23	Csup005966.1	13963020	14028085	-	NA|NA|NA
23	Csup005945.1	14238713	14254229	+	Alanine-glyoxylate amino-transferase
23	Csup005936.1	15090933	15106647	-	NA|NA|NA
23	Csup005973.1	15165153	15172259	-	Ribosomal proteins 50S L24/mitochondrial 39S L24
23	Csup005802.1	15572126	15577444	+	Protein of unknown function (DUF2870)
23	Csup005807.1	16713089	16717042	-	TATA-binding related factor (TRF) of subunit 20 of Mediator complex
23	Csup005862.1	16729723	16739066	-	Replication Fork Protection Component Swi3
23	Csup005711.1	17029410	17040092	+	Ligand for members of the frizzled family of seven transmembrane receptors
23	Csup005730.1	17080045	17082429	+	protein C-terminus binding
23	Csup005716.1	1980613	2000453	-	Insulin gene enhancer protein
23	Csup005938.1	2004338	2072178	-	binding. It is involved in the biological process described with regulation of transcription
23	Csup005951.1	2178127	2254267	-	NA|NA|NA
23	Csup005839.1	2404940	2420589	+	None
23	Csup005972.1	2420596	2423378	-	None
23	Csup005818.1	2447577	2496382	+	serine-type endopeptidase activity
23	Csup005719.1	2572418	2581517	-	Domain first found in C1r
23	Csup005812.1	2682587	2686608	-	None
23	Csup005947.1	2934434	2943686	-	Carboxylesterase family
23	Csup005846.1	2971368	2976190	+	DDE superfamily endonuclease
2	Csup003909.1	3463486	3464812	+	None
23	Csup005900.1	4699270	4699858	+	None
23	Csup005712.1	5685389	5690348	+	Glyco_18
23	Csup005934.1	579041	593290	-	It is involved in the biological process described with sensory perception of smell
23	Csup005909.1	6846767	6881845	+	None
23	Csup005789.1	7215435	7222680	+	NA|NA|NA
2	Csup004168.1	3725617	3727863	-	None
23	Csup005926.1	744917	747429	-	Cytochrome P450
23	Csup005905.1	8421793	8572890	-	Defective proboscis extension response
23	Csup005953.1	8921238	8923608	+	None
2	Csup003928.1	40093827	40111150	+	C2H2-type zinc-finger domain
2	Csup004088.1	40118184	40153219	-	SET and MYND
2	Csup004155.1	40373959	40384135	+	C-terminal to LisH motif.
2	Csup003901.1	40505373	40595407	-	Domain of unknown function (DUF4728)
2	Csup004135.1	40942562	40961884	-	Glycosyl transferase family 41
2	Csup004328.1	40974826	40991842	-	Biopterin-dependent aromatic amino acid hydroxylase
24	Csup003525.1	1004319	1007665	-	RNase H
2	Csup004338.1	41114864	41159946	-	Sodium:neurotransmitter symporter family
24	Csup003476.1	1237750	1239292	-	Zinc-finger associated domain (zf-AD)
24	Csup003557.1	12418296	12431786	+	Trypsin-like serine protease
24	Csup003558.1	12827740	12845173	+	protein serine threonine kinase activity. It is involved in the biological process described with protein phosphorylation
24	Csup003637.1	13274071	13438577	-	Voltage-gated potassium channel activity. It is involved in the biological process described with
24	Csup003596.1	14428892	14431448	+	None
2	Csup003927.1	41704806	41749511	+	Ankyrin repeat
24	Csup003636.1	1873393	1931667	+	PLU-1-like protein
2	Csup003727.1	43083159	43090073	-	Biopterin-dependent aromatic amino acid hydroxylase
2	Csup004196.1	43141640	43142531	-	Ligand for members of the frizzled family of seven transmembrane receptors
2	Csup004224.1	43533643	43569273	+	NA|NA|NA
2	Csup003723.1	43883279	43885310	+	Protein of unknown function (DUF788)
2	Csup003707.1	44319113	44320554	+	p25-alpha
2	Csup004001.1	45888795	45927399	+	Nitrogen permease regulator 2
2	Csup003990.1	45940104	45943923	+	None
24	Csup003492.1	5964910	5980147	-	Papain family cysteine protease
2	Csup003882.1	4619153	4665747	+	NA|NA|NA
24	Csup003539.1	8108818	8109393	-	Hsp20/alpha crystallin family
24	Csup003521.1	8124222	8133214	-	Hsp20/alpha crystallin family
24	Csup003622.1	8488151	8523315	+	E1-E2 ATPase
24	Csup003564.1	8770283	8809104	-	Complement Clr-like EGF-like
24	Csup003522.1	9858909	9867012	+	BESS motif
24	Csup003603.1	987363	990859	+	Calcium ion binding. It is involved in the biological process described with homophilic cell adhesion via plasma membrane adhesion molecules
25	Csup012449.1	11773998	11948916	-	Irregular chiasm C-roughest
25	Csup012440.1	12679042	12680527	+	U1 zinc finger
25	Csup012485.1	12685805	12686797	+	NA|NA|NA
25	Csup012602.1	12698106	12727052	+	It is involved in the biological process described with positive regulation of autophagy
25	Csup012491.1	13008870	13011264	-	Zinc finger
25	Csup012447.1	14229451	14242259	-	Dynamin
25	Csup012461.1	1731472	1746524	-	NA|NA|NA
25	Csup012510.1	2038467	2042351	-	None
2	Csup004016.1	5214839	5239261	-	C2H2-type zinc finger
2	Csup004081.1	5268411	5317233	+	beta-N-acetylglucosaminidase
25	Csup012442.1	2734631	2766960	-	None
25	Csup012646.1	3862860	3864525	-	NA|NA|NA
25	Csup012519.1	4104881	4110589	+	Fibrillarin
25	Csup012590.1	4884029	4891270	+	None
25	Csup012507.1	4909464	4910696	-	None
25	Csup012608.1	4920196	4923412	+	None
25	Csup012561.1	5534038	5553952	-	Galactose mutarotase-like
25	Csup012570.1	5594563	5614120	+	Putative adipose-regulatory protein (Seipin)
25	Csup012600.1	5761210	5791468	+	Transcriptional regulator
25	Csup012473.1	5804316	5811495	+	SCP-2 sterol transfer family
25	Csup012579.1	644345	647016	-	NA|NA|NA
25	Csup012408.1	649816	651590	-	None
25	Csup012514.1	6849650	6851826	-	Required for proper 34S pre-rRNA processing and 60S ribosome subunit assembly
25	Csup012467.1	7192062	7214198	-	PPPDE putative peptidase domain
25	Csup012599.1	7243040	7243938	+	Tim10/DDP family zinc finger
25	Csup012529.1	7258786	7262655	+	MAS20 protein import receptor
25	Csup012475.1	7461963	7462746	+	None
25	Csup012477.1	7570805	7585770	-	None
25	Csup012450.1	7824428	7827773	+	None
25	Csup012474.1	7829150	7831568	-	None
25	Csup012531.1	7833867	7837101	-	None
25	Csup012532.1	7837193	7845160	+	None
25	Csup012645.1	7846101	7849518	+	None
25	Csup012653.1	7972328	7983042	+	None
25	Csup012648.1	9144475	9158190	-	NA|NA|NA
25	Csup012425.1	9482588	9486560	+	None
25	Csup012650.1	9831633	9842172	+	Alpha/beta hydrolase family
25	Csup012422.1	9847895	9863453	+	Alpha/beta hydrolase family
26	Csup011742.1	10047971	10054259	-	Myb/SANT-like DNA-binding domain
26	Csup011607.1	11356105	11383447	+	Glycosyl hydrolase family 63 N-terminal domain
26	Csup011542.1	12602145	12641696	+	Spectrin repeat
26	Csup011643.1	13510876	13534522	-	phosphatidylglycerol acyl-chain remodeling
26	Csup011723.1	13647442	13745397	-	Class II Aldolase and Adducin N-terminal domain
26	Csup011675.1	13994148	14006607	-	pre-mRNA processing factor 4 (PRP4) like
26	Csup011749.1	14081914	14145161	-	Transcription elongation regulator 1
26	Csup011757.1	1912091	1951654	+	Galactose oxidase
26	Csup011680.1	2139224	2174665	+	Trypsin-like serine protease
26	Csup011698.1	2206080	2466990	+	Cleavage stimulation factor subunit 1
26	Csup011776.1	4042012	4046576	-	NA|NA|NA
26	Csup011650.1	4453435	4457148	+	nuclease activity
26	Csup011577.1	4477708	4478140	+	None
26	Csup011638.1	4476042	4477691	+	Transposase IS4
26	Csup011622.1	5360997	5392447	+	Produces ATP from ADP in the presence of a proton gradient across the membrane
26	Csup011594.1	7555023	7563205	+	Alpha/beta hydrolase family
26	Csup011518.1	764899	768909	+	Essential component of the PAM complex
26	Csup011585.1	7646807	7668452	+	Glycerophosphodiester phosphodiesterase activity. It is involved in the biological process described with
26	Csup011596.1	866414	869497	-	Gamma interferon inducible lysosomal thiol reductase (GILT)
27	Csup000302.1	10079899	10083562	+	None
27	Csup000070.1	10420599	10452488	+	None
27	Csup000233.1	10827426	10845014	-	zinc finger
27	Csup000225.1	1100936	1103067	-	60S ribosomal protein L4 C-terminal domain
27	Csup000360.1	11333080	11343065	-	Animal haem peroxidase
27	Csup000352.1	11815711	11828336	-	zinc finger
2	Csup003771.1	7103238	7123716	-	negative regulation of ATF6-mediated unfolded protein response
27	Csup000327.1	12571931	12574069	+	SAM domain (Sterile alpha motif)
27	Csup000118.1	1396246	1428477	+	Oxysterol-binding protein
27	Csup000077.1	1570994	1654161	-	Creatinase/Prolidase N-terminal domain
27	Csup000326.1	2146136	2230812	-	ankyrin repeats
27	Csup000344.1	3624581	3654436	-	Lipase
27	Csup000247.1	3937342	3938223	+	NA|NA|NA
27	Csup000350.1	393774	396897	+	NA|NA|NA
27	Csup000322.1	4587579	4602206	-	Cytoplasmic polyadenylation element-binding protein ZZ domain
27	Csup000357.1	4609622	4613172	-	Cytoplasmic polyadenylation element-binding protein ZZ domain
27	Csup000258.1	6141453	6157651	-	DNA binding
27	Csup000361.1	6170686	6183027	-	zinc finger
27	Csup000192.1	617377	625151	+	Ferrochelatase
27	Csup000300.1	6289922	6296784	-	bromo domain
27	Csup000040.1	6333237	6333890	+	None
27	Csup000171.1	6363477	6437771	-	Family with sequence similarity 193 member B
27	Csup000381.1	6588661	6754544	-	NA|NA|NA
27	Csup000109.1	716519	753189	-	NA|NA|NA
27	Csup000137.1	801407	809720	+	NA|NA|NA
27	Csup000220.1	8797562	8805129	+	Zinc-finger associated domain (zf-AD)
27	Csup000015.1	8912520	8927224	-	macromolecule localization
27	Csup000031.1	9094829	9156985	-	BNIP3
27	Csup000358.1	9343744	9451019	+	Aconitase C-terminal domain
27	Csup000180.1	9453133	9493999	-	Immunoglobulin I-set domain
27	Csup000125.1	965451	969120	-	Cytosol aminopeptidase family
27	Csup000207.1	9983174	9985426	-	None
28	Csup007361.1	10370330	10414607	-	Nebulin repeat
28	Csup007479.1	1008546	1044988	-	Acyl CoA binding protein
28	Csup007417.1	10429026	10476220	+	WD40 repeats
28	Csup007224.1	10479476	10481543	-	WD40 repeats
28	Csup007453.1	10857384	10871579	+	NA|NA|NA
28	Csup007333.1	1180685	1182507	+	Scavenger mRNA decapping enzyme C-term binding
28	Csup007234.1	2372263	2374442	-	None
28	Csup007254.1	2438202	2440699	-	None
28	Csup007330.1	2474282	2475501	+	NA|NA|NA
28	Csup007296.1	2478944	2481147	-	None
28	Csup007309.1	2489138	2490304	+	None
28	Csup007482.1	2715124	2751966	+	Mitochondrial branched-chain alpha-ketoacid dehydrogenase kinase
28	Csup007485.1	4129974	4132853	+	Ribosomal protein L14p/L23e
28	Csup007365.1	4310346	4381519	-	Zona pellucida (ZP) domain
2	Csup004395.1	740518	846095	-	It is involved in the biological process described with cellular response to stress
28	Csup007259.1	4876681	4882397	+	None
28	Csup007391.1	5508631	5523109	-	Aldo/keto reductase family
28	Csup007302.1	6958344	6966523	+	NA|NA|NA
28	Csup007295.1	7219064	7246541	+	aspartyl-tRNA synthetase
28	Csup007366.1	7257619	7297256	-	Metal ion transmembrane transporter activity. It is involved in the biological process described with metal ion transport
28	Csup007341.1	7318305	7326786	+	Clathrin adaptor complex small chain
28	Csup007443.1	8303484	8307229	-	None
28	Csup007300.1	8877792	8894072	+	Lens epithelium-derived growth factor (LEDGF)
28	Csup007283.1	8902882	8913539	-	Translation machinery associated TMA7
2	Csup004005.1	8957490	8969373	+	Isocitrate/isopropylmalate dehydrogenase
2	Csup004131.1	8969081	8972955	-	NA|NA|NA
29	Csup005003.1	10701547	10711652	+	None
29	Csup005016.1	10768027	10772290	+	GA-binding protein alpha chain
29	Csup004940.1	11208520	11232632	-	Histone-lysine N-methyltransferase
29	Csup004850.1	11695358	11716064	+	WASH complex subunit CAP-Z interacting
29	Csup005045.1	1503216	1524094	-	Zinc finger
29	Csup005023.1	1707726	1730034	-	protein kinase activity
29	Csup004954.1	2839543	2842737	-	Biotin carboxylase C-terminal domain
29	Csup004871.1	3255157	3268308	+	Cancer susceptibility candidate 1 N-terminus
29	Csup004927.1	3278598	3284761	+	Cancer susceptibility candidate 1 N-terminus
29	Csup004997.1	3594218	3680612	-	Biotin carboxylase C-terminal domain
29	Csup004980.1	4113281	4132256	+	Catalyzes the reduction of fatty acyl-CoA to fatty alcohols
29	Csup004859.1	4609522	4775243	+	None
29	Csup004957.1	5577933	5639377	-	Lipopolysaccharide kinase (Kdo/WaaP) family
29	Csup004923.1	5704051	6132588	-	Protein kinase C conserved region 2 (CalB)
29	Csup004874.1	6626086	6647125	-	HIT domain
29	Csup004963.1	6712060	6793199	+	Ras GTPase activator activity. It is involved in the biological process described with positive regulation of Ras GTPase activity
29	Csup004857.1	7788788	7793621	-	Leucine rich repeat
29	Csup004935.1	8451923	8486375	+	Leucine Rich Repeat
3	Csup010951.1	11791463	11881614	-	Possible plasma membrane-binding motif in junctophilins
3	Csup011323.1	11914162	11917626	-	K02A2.6-like
3	Csup011272.1	12080461	12100943	+	NA|NA|NA
3	Csup011302.1	16477119	16492219	-	TMEM164 family
3	Csup010894.1	16766118	16767092	-	G-quadruplex DNA unwinding
3	Csup010839.1	16917726	16950913	-	Protein of unknown function (DUF563)
3	Csup011452.1	17276389	17278736	-	C2H2-type zinc finger
3	Csup011276.1	17732639	17741822	-	AdoMet dependent proline di-methyltransferase
3	Csup011001.1	17776233	17777567	+	Transposase protein
3	Csup010971.1	18019611	18024896	-	None
3	Csup011444.1	18042394	18046291	-	Transposase IS4
3	Csup010871.1	18629213	18630671	-	Necessary for protein translocation in the endoplasmic reticulum
3	Csup011378.1	18813015	18814019	+	proton channel activity
3	Csup010902.1	18952248	18963971	+	G-protein coupled receptor activity. It is involved in the biological process described with G-protein coupled receptor signaling pathway
3	Csup011165.1	22231318	22249307	+	NHL repeat
3	Csup011181.1	22745303	22754888	+	Belongs to the DEAD box helicase family
3	Csup010958.1	23297383	23306668	-	NAD dependent epimerase/dehydratase family
3	Csup011432.1	23350968	23363061	+	Domain in Myosin and Kinesin Tails
3	Csup011235.1	23366276	23372773	-	prohibitin homologues
3	Csup010835.1	23379468	23440521	+	NA|NA|NA
3	Csup011129.1	24474623	24487657	+	HCO3- transporter family
3	Csup011044.1	24937606	24938132	-	U5 snRNA binding
3	Csup011253.1	25829312	25863330	-	Enoyl-(Acyl carrier protein) reductase
3	Csup010815.1	26093826	26110199	+	BTB And C-terminal Kelch
3	Csup011002.1	26503083	26532503	+	Four repeated domains in the Fasciclin I family of proteins
3	Csup011383.1	26538498	26551948	+	Methyltransferase domain
3	Csup011395.1	28508467	28517198	+	BP28CT (NUC211) domain
3	Csup011111.1	29297722	29301438	+	MADF
3	Csup010892.1	30165457	30167948	+	None
3	Csup011013.1	30195416	30197719	+	None
3	Csup011393.1	30288548	30290939	+	None
3	Csup011198.1	3292889	3301460	-	NA|NA|NA
3	Csup011128.1	5401648	5408149	+	In Spt5p
3	Csup011360.1	5458185	5478389	+	Protein phosphatase 2A homologues
3	Csup011370.1	5939533	5951292	+	Autophagocytosis associated protein (Atg3)
3	Csup011362.1	6053800	6055166	-	None
3	Csup010913.1	6475274	6479195	-	None
3	Csup011176.1	6554939	6555487	-	None
3	Csup011448.1	6585928	6600049	-	Helix-hairpin-helix class 2 (Pol1 family) motifs
3	Csup011119.1	6626321	6686001	-	Domain in Myosin and Kinesin Tails
3	Csup011168.1	6709816	6723238	-	Protein present in Fab1
3	Csup011467.1	7363569	7376860	+	Nup93/Nic96
3	Csup011180.1	7428199	7440210	-	helix loop helix domain
3	Csup010934.1	7527805	7529430	+	NA|NA|NA
3	Csup011027.1	8394361	8405202	+	Mitoguardin
3	Csup011275.1	8567281	8590906	-	WD domain
3	Csup010921.1	8603824	8605931	-	None
3	Csup011293.1	9061820	9071101	+	Phosphorylated CTD interacting factor 1 WW domain
4	Csup002651.1	10138128	10154265	-	Minichromosome loss protein
4	Csup002565.1	10175259	10184035	+	Cys/Met metabolism PLP-dependent enzyme
4	Csup002357.1	10738821	10764671	+	Lipase
4	Csup002617.1	1073333	1107645	+	PDZ domain (Also known as DHR or GLGF)
4	Csup002713.1	11243868	11252826	-	NA|NA|NA
4	Csup002781.1	11309477	11311679	+	None
4	Csup002504.1	11638729	11640338	+	39S ribosomal protein L53/MRP-L53
4	Csup002691.1	11640928	11658678	-	component of the eukaryotic translation initiation factor 3 (eIF-3) complex
4	Csup002244.1	11901723	11906997	-	ARF7 effector protein C-terminus
4	Csup002233.1	12064090	12090679	+	Laminin G domain
4	Csup002487.1	14268164	14269435	-	None
4	Csup002681.1	15835220	15838145	-	Zinc finger MYM-type protein
4	Csup002308.1	16616937	16669179	+	FUN14 family
4	Csup002267.1	18280315	18292587	-	Cyclin_C
4	Csup002343.1	18341546	18345336	-	NA|NA|NA
4	Csup002796.1	18391952	18392867	-	None
4	Csup002450.1	19181711	19184235	+	INTS6/SAGE1/DDX26B/CT45 C-terminus
4	Csup002646.1	19188998	19202664	+	INTS6/SAGE1/DDX26B/CT45 C-terminus
4	Csup002422.1	22030863	22040041	+	None
4	Csup002477.1	22045677	22057890	+	None
4	Csup002598.1	22841770	22843785	+	Adenylate kinase
4	Csup002356.1	23306099	23309174	+	NA|NA|NA
4	Csup002204.1	23315678	23318840	+	NA|NA|NA
4	Csup002266.1	23457920	23474363	+	Protein of unknown function (DUF3421)
4	Csup002726.1	23554517	23584493	-	Pyruvate phosphate dikinase
4	Csup002362.1	23659978	23700871	+	A domain family that is part of the cupin metalloenzyme superfamily.
4	Csup002469.1	24415123	24432374	+	Sodium:solute symporter family
4	Csup002592.1	24558353	24566543	+	Domain of unknown function (DUF4773)
4	Csup002659.1	26019003	26034155	-	None
4	Csup002689.1	2684351	2687641	+	None
4	Csup002717.1	26977625	26983338	-	motif in proteasome subunits
4	Csup002515.1	27136680	27145630	+	It is involved in the biological process described with regulation of signal transduction
4	Csup002577.1	27296485	27301498	-	WD40 repeats
4	Csup002199.1	27391535	27394656	+	Putative Interleukin 2 receptor
4	Csup002638.1	27584038	27679015	+	NA|NA|NA
4	Csup002593.1	28018866	28021442	-	eIF4-gamma/eIF5/eIF2-epsilon
4	Csup002745.1	28903788	28944535	-	ABC transporter
4	Csup002584.1	29576806	29591696	-	Acyl-coenzyme A oxidase N-terminal
4	Csup002355.1	29927645	29957158	+	PAS domain
4	Csup002350.1	3082720	3138462	-	NA|NA|NA
4	Csup002555.1	4120098	4130592	-	Chorion protein
4	Csup002216.1	4130917	4132052	+	None
4	Csup002673.1	4928536	4980456	+	Neurotransmitter-gated ion-channel transmembrane region
4	Csup002414.1	483083	493719	-	Bravo-like intracellular region
4	Csup002222.1	5212016	5214227	+	Carboxylesterase family
4	Csup002580.1	5389417	5414158	+	alpha/beta hydrolase fold
4	Csup002514.1	5627104	5639178	-	EF-hand domain pair
4	Csup002201.1	5892675	5899684	+	Catalyzes the formation of formate and 2-keto-4- methylthiobutyrate (KMTB) from 1
4	Csup002317.1	6855189	6871716	-	Arrestin (or S-antigen)
4	Csup002300.1	7559002	7577859	-	Low-density lipoprotein receptor domain class A
4	Csup002502.1	8274722	8276678	+	None
4	Csup002282.1	8321592	8339995	+	Doublesex DNA-binding motif
4	Csup002303.1	8463708	8628466	-	Potassium chloride symporter activity. It is involved in the biological process described with ion transport
4	Csup002471.1	9124796	9192070	+	fibrous sheath-interacting protein
5	Csup013776.1	11043112	11044763	-	PPIC-type PPIASE domain
5	Csup013675.1	11184913	11188379	-	None
5	Csup013711.1	11798465	11804834	-	MRN-interacting protein
5	Csup013587.1	13145274	13150865	+	Component of the cap-binding complex (CBC)
5	Csup013589.1	13618303	13638725	+	Short calmodulin-binding motif containing conserved Ile and Gln residues.
5	Csup013716.1	16007174	16022414	-	DNA replication complex GINS protein SLD5 C-terminus
5	Csup013855.1	16163620	16173561	+	PMP-22/EMP/MP20/Claudin family
5	Csup013766.1	16418346	16437766	+	ABC transporter
5	Csup013259.1	17338635	17472790	-	NA|NA|NA
5	Csup013274.1	17554079	17557965	+	nucleic acid binding
5	Csup013341.1	20516292	20542840	-	Phosphate acyltransferases
5	Csup013804.1	21303435	21310727	-	Chitin-binding domain type 2
5	Csup013648.1	21426381	21428308	+	None
5	Csup013662.1	2168862	2170361	-	None
5	Csup013844.1	23087974	23122326	+	Ligand binding domain of hormone receptors
5	Csup013753.1	23446109	23597360	+	CNH domain
5	Csup013615.1	23702834	23705654	-	ATP synthase regulation
5	Csup013810.1	24429215	24508835	+	Zinc ion binding
5	Csup013824.1	25495321	25523151	-	Protein of unknown function (DUF2475)
5	Csup013285.1	25525190	25649403	+	MYND finger
5	Csup013773.1	25943519	25945858	+	None
5	Csup013358.1	25946053	25946893	-	None
5	Csup013402.1	26331742	26332713	-	THAP domain containing 9
5	Csup013817.1	27461097	27464371	+	NUBPL iron-transfer P-loop NTPase
5	Csup013410.1	27464556	27474457	-	SURF4 family
5	Csup013547.1	27488282	27496699	+	PBC domain
5	Csup013421.1	27696043	27706506	-	CBF/Mak21 family
5	Csup013673.1	27762043	27767766	+	Kinase-like
5	Csup013389.1	27927692	27971870	+	Structural component of the gap junctions
5	Csup013715.1	28258439	28261672	+	RNase H
5	Csup013786.1	29525405	29533632	-	None
5	Csup013843.1	29537170	29541215	-	None
5	Csup013581.1	30420626	30428003	+	Trypsin-like serine protease
5	Csup013603.1	4167027	4180266	-	NA|NA|NA
5	Csup013343.1	4287257	4290346	+	None
5	Csup013370.1	4334770	4355469	+	None
5	Csup013394.1	5608043	5610723	-	Tubulin is the major constituent of microtubules. It binds two moles of GTP
5	Csup013366.1	6130344	6150541	-	Sugar (and other) transporter
5	Csup013440.1	664413	666744	+	Ribosomal protein L35Ae
5	Csup013718.1	7059773	7071357	+	Haemolymph juvenile hormone binding protein (JHBP)
5	Csup013233.1	7537593	7556562	+	SCP / Tpx-1 / Ag5 / PR-1 / Sc7 family of extracellular domains.
5	Csup013748.1	7560207	7579386	+	NA|NA|NA
5	Csup013859.1	7582823	7602721	+	NA|NA|NA
5	Csup013516.1	7820019	7821869	-	None
5	Csup013831.1	8616841	8619258	+	Proteasome subunit
5	Csup013737.1	8620233	8642793	-	Methyl-CpG binding domain
5	Csup013235.1	8718873	8732765	-	Reduced folate carrier
5	Csup013602.1	8861372	8880765	-	Major Facilitator Superfamily
5	Csup013327.1	9007516	9017576	-	Haemolymph juvenile hormone binding protein (JHBP)
6	Csup003081.1	10313033	10388337	-	ABC-2 type transporter
6	Csup003064.1	11579976	11580574	+	Elongation factor 1 gamma
6	Csup002868.1	12440784	12444674	-	None
6	Csup003242.1	13150608	13152925	-	Immunoglobulin like
6	Csup003123.1	13598932	13604561	-	None
6	Csup002938.1	13608023	13616349	-	7 transmembrane receptor (rhodopsin family)
6	Csup003279.1	15959114	15960631	-	None
6	Csup003251.1	17436013	17443609	-	Catalyzes the formation of N(7)-methylguanine at position 46 (m7G46) in tRNA
6	Csup003201.1	17742946	17929584	+	Adenylyl- / guanylyl cyclase
6	Csup003272.1	18675713	18683517	-	Eukaryotic cytochrome b561
6	Csup003200.1	19881134	19882958	-	GTP-binding protein involved in nucleocytoplasmic transport. Required for the import of protein into the nucleus and also for RNA export. Involved in chromatin condensation and control of cell cycle
6	Csup003218.1	20066995	20069955	+	None
6	Csup003357.1	20110419	20133736	-	Kelch
6	Csup003053.1	20133868	20136268	+	None
6	Csup002992.1	20243942	20247342	-	Zinc finger domain in CG10631
6	Csup002955.1	21141173	21145476	+	NA|NA|NA
6	Csup003065.1	22029495	22033133	+	Sulfotransferase family
6	Csup003011.1	22724844	22769832	+	T-box
6	Csup003101.1	23089093	23121946	+	Zinc finger
6	Csup003202.1	23195250	23200332	-	NA|NA|NA
6	Csup003212.1	23939139	23947858	+	NA|NA|NA
6	Csup003220.1	23949108	23984088	-	cwf21 domain
6	Csup003307.1	25608896	25610187	-	Cytochrome b5-like Heme/Steroid binding domain
6	Csup003288.1	2944873	2957606	-	Prokaryotic RING finger family 4
6	Csup003360.1	3122623	3126991	-	U11-48K-like CHHC zinc finger
6	Csup003106.1	3436445	3440255	-	Destroys radicals which are normally produced within the cells and which are toxic to biological systems
6	Csup003377.1	3488976	3502666	-	Acyl CoA binding protein
6	Csup003187.1	3613511	3677345	+	RhoGEF domain
6	Csup003122.1	3682609	3697234	+	tRNA pseudouridine synthase
6	Csup003162.1	3872854	3908335	-	Spa2 homology domain (SHD) of GIT
6	Csup002990.1	8012991	8016088	+	Tctex-1 family
6	Csup003323.1	8175178	8195952	+	Armadillo/beta-catenin-like repeat
6	Csup003317.1	8606087	8625341	-	NA|NA|NA
6	Csup003113.1	8884925	8896788	-	Belongs to the peptidase C1 family
6	Csup002963.1	9018549	9039987	-	Fringe-like
6	Csup002905.1	9066112	9240734	+	Domain first found in C1r
6	Csup003329.1	9341466	9348569	+	Annexin repeats
6	Csup003008.1	9754163	9755430	-	Zinc ion binding
6	Csup002857.1	9755793	9780269	-	FAD-binding domain
6	Csup003176.1	9853359	9855422	-	Rad51
6	Csup002937.1	9914724	9921457	-	It is involved in the biological process described with signal transduction
7	Csup012948.1	9912894	10146437	-	CD80-like C2-set immunoglobulin domain
7	Csup012883.1	1022106	1026071	-	Beige/BEACH domain
7	Csup013047.1	10490047	10503361	+	Mediator of RNA polymerase II transcription complex subunit 8
7	Csup013093.1	12421289	12463711	-	None
7	Csup012949.1	14499451	14500637	+	None
7	Csup012910.1	18031179	18056711	-	TGF-beta propeptide
7	Csup013004.1	18985416	19043452	+	ABC-2 type transporter
7	Csup013023.1	19450083	19463201	-	Lipase
7	Csup013137.1	20089332	20096043	+	Clip or disulphide knot domain
7	Csup012880.1	20109029	20123188	+	Clip or disulphide knot domain
7	Csup013147.1	20627377	20752076	-	Cadherin repeats.
7	Csup012907.1	21560149	21561762	+	None
7	Csup012920.1	22209839	22213736	+	None
7	Csup012905.1	22504983	22519534	+	PPR repeat
7	Csup012817.1	22901912	22931844	-	Haemolysin-III related
7	Csup013122.1	23257794	23298377	-	Neurotransmitter sodium symporter activity. It is involved in the biological process described with neurotransmitter transport
7	Csup012888.1	23960781	23974120	+	UDP-glucoronosyl and UDP-glucosyl transferase
7	Csup012886.1	23978283	23981238	-	KIF-1 binding protein C terminal
7	Csup013046.1	24049351	24049726	+	Reeler domain
7	Csup013152.1	24093373	24100281	+	Alpha-lactalbumin / lysozyme C
7	Csup012761.1	24506057	24513192	+	helicase superfamily c-terminal domain
7	Csup012789.1	25712159	25714298	+	None
7	Csup012976.1	25757238	25783068	+	Neutral/alkaline non-lysosomal ceramidase
7	Csup013053.1	25785551	25809791	+	Neutral/alkaline non-lysosomal ceramidase
7	Csup013097.1	27923115	27938514	-	WD40 repeats
7	Csup013118.1	509674	526566	+	Protein tyrosine kinase
7	Csup012732.1	5340774	5342953	+	RNA recognition motif
7	Csup012809.1	583470	584551	+	None
7	Csup013178.1	5935016	5939985	+	non-motile cilium assembly
7	Csup012992.1	5937618	5941156	-	RNA recognition motif
7	Csup012753.1	5956300	5978097	-	Lipase
7	Csup013141.1	5989289	5992941	+	MORN repeat
7	Csup012748.1	7488932	7500465	+	ionotropic glutamate receptor activity
7	Csup012707.1	7748712	7757630	+	Fatty acid desaturase
7	Csup012840.1	8604435	8620967	-	SacI homology domain
7	Csup012834.1	8969683	8979888	-	helix loop helix domain
7	Csup013120.1	9099231	9112887	+	Zinc finger C-x8-C-x5-C-x3-H type (and similar)
7	Csup013039.1	9329296	9352120	+	WD repeat-containing and planar cell polarity effector protein Fritz
7	Csup013026.1	9651426	9653397	+	None
7	Csup013162.1	9780432	9822118	+	Sugar (and other) transporter
8	Csup008125.1	10058174	10061446	-	SH3-binding
8	Csup008179.1	10741487	10742147	-	None
8	Csup008063.1	11657257	11682387	-	Domain of unknown function (DUF4743)
8	Csup008253.1	13126793	13179952	+	C-terminal general transcription factor TFIIE alpha
8	Csup008370.1	13847399	13851126	-	None
8	Csup008367.1	13966307	13967671	+	None
8	Csup008147.1	15419444	15426814	+	Olfactory receptor 4-like
8	Csup008489.1	15706778	15868982	-	7 transmembrane receptor (rhodopsin family)
8	Csup008475.1	16314698	16326247	+	Domain of unknown function (DUF4490)
8	Csup008225.1	16564804	16603546	-	Ras subfamily of RAS small GTPases
8	Csup008056.1	1784944	1790994	-	7tm Odorant receptor
8	Csup008000.1	17983449	17985458	+	THUMP
8	Csup008309.1	19048815	19049370	+	None
8	Csup008332.1	19185982	19188526	-	Domain of unknown function (DUF4371)
8	Csup008136.1	20244061	20254715	+	None
8	Csup008362.1	20288401	20297980	-	Protein of unknown function (DUF1397)
8	Csup008439.1	20534144	20540967	+	Acyl-CoA dehydrogenase
8	Csup008004.1	20909116	20998470	+	WD domain
8	Csup008184.1	21431795	21433357	-	Insect cuticle protein
8	Csup008465.1	21643103	21645187	+	None
8	Csup008377.1	21896483	21921568	-	prohibitin homologues
8	Csup008046.1	21984121	21991056	+	Insect cuticle protein
8	Csup008162.1	22081875	22139137	+	NA|NA|NA
8	Csup008018.1	22314804	22317673	+	cuticle protein
8	Csup008437.1	22344110	22345055	+	Cuticle protein
8	Csup008329.1	22411297	22413119	+	Cuticle protein
8	Csup008020.1	22424068	22426338	+	structural constituent of chitin-based larval cuticle
8	Csup007996.1	22434292	22441728	+	Insect cuticle protein
8	Csup008383.1	22465297	22467724	+	myb dna binding protein
8	Csup008308.1	22561081	22565271	+	Insect cuticle protein
8	Csup008458.1	22608327	22613208	-	Pex2 / Pex12 amino terminal region
8	Csup008164.1	23517457	23541567	-	Regulator of chromosome condensation (RCC1) repeat
8	Csup008231.1	23977204	23979983	+	None
8	Csup008320.1	24449841	24452145	+	NA|NA|NA
8	Csup008075.1	24723056	24724134	+	None
8	Csup007980.1	26879872	26970907	+	7 transmembrane receptor (rhodopsin family)
8	Csup008343.1	2707759	2750342	-	Cytochrome P450
8	Csup008270.1	27370295	27380507	+	Transposase protein
8	Csup008109.1	27829467	27853294	+	alpha/beta hydrolase fold
8	Csup007990.1	27922342	27928970	+	Transcription activator MBF2
8	Csup008098.1	28359258	28361244	+	Reverse transcriptase
8	Csup008062.1	3920029	3930795	-	Rap1 GTPase-gdp dissociation stimulator
8	Csup008280.1	4130797	4136907	+	Carboxylesterase family
8	Csup008248.1	4572498	4670850	+	Protein tyrosine kinase
8	Csup008028.1	5700256	5728163	-	Sec23/Sec24 trunk domain
8	Csup007984.1	6144800	6171373	-	Major Facilitator Superfamily
8	Csup008078.1	6177920	6188999	-	It is involved in the biological process described with transmembrane transport
8	Csup008134.1	7462844	7499048	-	Proteasome stabiliser
8	Csup008352.1	7573941	7607074	-	Protein kinase C terminal domain
8	Csup008043.1	775673	781064	+	RS4NT (NUC023) domain
8	Csup007968.1	8035379	8124458	-	Trypsin Inhibitor like cysteine rich domain
8	Csup007983.1	8324172	8341606	-	Trypsin Inhibitor like cysteine rich domain
8	Csup008120.1	8351873	8358345	-	Trypsin Inhibitor like cysteine rich domain
8	Csup008283.1	8958139	9006595	+	SERine Proteinase INhibitors
8	Csup008126.1	9330787	9339642	+	None
8	Csup008348.1	9458346	9489662	-	Tubulin-tyrosine ligase family
8	Csup008268.1	9493866	9505306	-	Cytochrome P450
8	Csup008085.1	9650603	9668490	-	Cytochrome P450
9	Csup008854.1	1026952	1051896	-	binding. It is involved in the biological process described with
9	Csup008936.1	10759524	10762471	+	Dyggve-Melchior-Clausen syndrome protein
9	Csup008644.1	10846422	10854461	-	pyruvate kinase activity
9	Csup008674.1	11210505	11213798	+	Secreted protein acidic and rich in cysteine Ca binding region
9	Csup008960.1	11789058	11804899	-	Catalyzes the interconversion of methylthioribose-1- phosphate (MTR-1-P) into methylthioribulose-1-phosphate (MTRu-1- P)
9	Csup008976.1	11811527	11882360	+	PPIases accelerate the folding of proteins. It catalyzes the cis-trans isomerization of proline imidic peptide bonds in oligopeptides
9	Csup008589.1	12219636	12222740	-	None
9	Csup008586.1	1304980	1381109	-	7 transmembrane receptor (rhodopsin family)
9	Csup008833.1	14518841	14554468	+	Ras family
9	Csup008725.1	15076101	15092382	-	Abl-interactor HHR
9	Csup008954.1	15100164	15103703	+	Domain of unknown function (DUF3402)
9	Csup008690.1	15107265	15118528	+	NA|NA|NA
9	Csup008767.1	15341502	15347223	+	alpha/beta hydrolase fold
9	Csup008663.1	16121884	16125175	+	MADF
9	Csup008972.1	17075727	17080177	-	Transposase protein
9	Csup008679.1	1765098	1785596	+	helicase superfamily c-terminal domain
9	Csup008583.1	1788047	1789259	+	helicase superfamily c-terminal domain
9	Csup008531.1	18300014	18311293	+	ELMO/CED-12 family
9	Csup008615.1	18473765	18476055	+	Inositol monophosphatase family
9	Csup008882.1	18476088	18477139	-	RNA recognition motif. (a.k.a. RRM
9	Csup008926.1	18551762	18574491	+	Sulfatase
9	Csup008568.1	19130081	19138826	-	SCP / Tpx-1 / Ag5 / PR-1 / Sc7 family of extracellular domains.
9	Csup008543.1	19162965	19172462	-	SCP / Tpx-1 / Ag5 / PR-1 / Sc7 family of extracellular domains.
9	Csup008664.1	19492912	19524060	+	Broad-Complex
9	Csup008913.1	2047013	2052115	+	proton channel activity
9	Csup008778.1	20561678	20582992	+	Zinc carboxypeptidase
9	Csup008526.1	20834468	20842292	-	BTB/POZ domain
9	Csup008866.1	21174900	21239804	+	Tub family
9	Csup008661.1	21398647	21402800	-	None
9	Csup008884.1	21501217	21506302	+	WD domain
9	Csup008551.1	22018557	22076931	+	binding. It is involved in the biological process described with pointed-end actin filament capping
9	Csup008841.1	22393502	22407535	+	Dynactin p62 family
9	Csup008899.1	22416629	22467190	-	Essential component of the vacuolar proton pump (V- ATPase)
9	Csup008541.1	22505460	22582626	-	NA|NA|NA
9	Csup008860.1	22602537	22642209	+	EGF domain
9	Csup008753.1	22646337	22659180	+	carbohydrate binding
9	Csup008835.1	22758976	22948659	-	peptidyl-dipeptidase activity. It is involved in the biological process described with proteolysis
9	Csup008830.1	2362883	2407200	-	It is involved in the biological process described with cell redox homeostasis
9	Csup008582.1	2444336	2485609	+	Myosin VI cargo binding domain
9	Csup008947.1	25561269	25570085	+	Galactose oxidase
9	Csup008785.1	25603994	25606677	+	None
9	Csup008808.1	26368815	26378141	+	Amiloride-sensitive sodium channel
9	Csup008539.1	2641992	2664736	-	ERAP1-like C-terminal domain
9	Csup008636.1	27024010	27028709	+	None
9	Csup008842.1	27275677	27276360	-	None
9	Csup008628.1	4236043	4237566	+	Cys/Met metabolism PLP-dependent enzyme
9	Csup008917.1	5461659	5467161	+	zinc finger
9	Csup008923.1	7488656	7515990	+	NA|NA|NA
9	Csup008561.1	7655204	7669312	+	helix loop helix domain
9	Csup008937.1	78009	80025	-	None
10	Csup000887.1	1056588	1057315	+	NA|NA|NA
10	Csup000620.1	1058934	1061135	+	C-type lectin (CTL) or carbohydrate-recognition domain (CRD)
10	Csup000633.1	10673372	10730150	-	Sugar (and other) transporter
10	Csup000657.1	11693952	11695248	-	Cytochrome oxidase c assembly
10	Csup000710.1	11813806	11815126	+	DDE superfamily endonuclease
10	Csup000567.1	11815762	11821316	-	Ribosomal protein L1p/L10e family
10	Csup000989.1	11839170	11841001	-	None
10	Csup000704.1	11856197	11864954	-	None
10	Csup000896.1	12193688	12203989	-	NUDIX domain
10	Csup000602.1	12298961	12309045	+	Protein kinase domain
10	Csup001048.1	1239145	1255040	-	C-type lectin (CTL) or carbohydrate-recognition domain (CRD)
10	Csup000652.1	12728381	12731937	+	Ubiquitin carboxyl-terminal hydrolase
10	Csup000831.1	1277255	1282779	+	None
10	Csup000554.1	1297730	1304876	-	None
10	Csup000643.1	13481521	13507593	-	Male germ-cell putative homeodomain transcription factor
10	Csup000709.1	14521276	14569003	-	binding. It is involved in the biological process described with regulation of transcription
10	Csup000920.1	14969297	14972462	-	None
10	Csup000724.1	15012698	15013740	-	NA|NA|NA
10	Csup000591.1	15386289	15396768	+	Trypsin-like serine protease
10	Csup000632.1	15398458	15412353	+	Enoyl-(Acyl carrier protein) reductase
10	Csup000721.1	15772622	15779682	-	PDZ domain (Also known as DHR or GLGF)
10	Csup000918.1	16387956	16389931	-	Cathepsin propeptide inhibitor domain (I29)
10	Csup001000.1	16578141	16601483	-	Hepatocyte growth factor-regulated tyrosine kinase substrate
10	Csup000688.1	16632100	16662130	+	Inward rectifier potassium channel
10	Csup000679.1	16862449	16893666	+	Ubiquitin carboxyl-terminal hydrolase
10	Csup000676.1	17090409	17107154	-	Asparaginase
10	Csup000734.1	17107231	17127757	+	E3 ubiquitin-protein ligase
10	Csup000597.1	17155329	17160790	-	NA|NA|NA
10	Csup000547.1	17174804	17177299	+	hAT family C-terminal dimerisation region
10	Csup001022.1	17325028	17331991	-	Serine hydroxymethyltransferase
10	Csup000705.1	17484206	17490927	-	Cor1/Xlr/Xmr conserved region
10	Csup000875.1	17523292	17528470	-	Rho effector or protein kinase C-related kinase homology region 1 homologues
10	Csup000895.1	17540282	17589613	-	Folded gastrulation N-terminus
10	Csup000558.1	17660773	17665999	+	Conserved hypothetical protein
10	Csup000664.1	17741158	17744041	-	NA|NA|NA
10	Csup000914.1	18167355	18242819	-	Ion transport protein
10	Csup000770.1	18438431	18441055	+	activity. It is involved in the biological process described with protein glycosylation
10	Csup000919.1	18537305	18540357	+	None
10	Csup000834.1	18541847	18547816	+	None
10	Csup000642.1	19080651	19099166	-	Down-regulated in metastasis
10	Csup000693.1	20065734	20079997	-	L-lysine 6-monooxygenase (NADPH-requiring)
10	Csup000598.1	20103316	20135835	-	Sulfate permease family
10	Csup000976.1	21514169	21514769	+	None
10	Csup000952.1	21749327	21802262	-	Ras association (RalGDS/AF-6) domain
10	Csup000936.1	22570123	22584607	+	NA|NA|NA
10	Csup000957.1	22783342	22789278	+	Alpha 1
10	Csup000857.1	22909940	22935817	+	NAD-binding of NADP-dependent 3-hydroxyisobutyrate dehydrogenase
10	Csup000672.1	23810397	23812746	-	NA|NA|NA
10	Csup000743.1	24081451	24094194	-	Transcription activator MBF2
10	Csup000631.1	24528642	24531122	+	monoubiquitinated histone deubiquitination
10	Csup000765.1	25015491	25033284	-	RNA recognition motif
10	Csup000849.1	25072038	25159263	+	Domain of unknown function (DUF3535)
10	Csup000937.1	25236234	25247173	-	Catalyzes the exchange of an acyl for a long-chain alkyl group and the formation of the ether bond in the biosynthesis of ether phospholipids
10	Csup000741.1	25924684	25940323	-	STAS domain
10	Csup000603.1	3220482	3224783	-	ionotropic glutamate receptor activity
10	Csup000717.1	3622705	3680751	+	Glyco_18
10	Csup000524.1	3681236	3696894	+	Glyco_18
10	Csup000550.1	4413362	4416980	-	FORKHEAD
10	Csup000587.1	5376217	5379086	-	None
10	Csup000945.1	5379486	5424850	-	RNA binding domain
10	Csup000546.1	542350	552752	+	Mannosyl-glycoprotein endo-beta-N-acetylglucosaminidase activity
10	Csup000605.1	5737608	5760674	-	R3H domain
10	Csup000832.1	5989507	6057307	+	Lethal(2) giant
10	Csup000689.1	6069269	6085585	-	Coiled-coil domain-containing protein
10	Csup000753.1	6085763	6100049	+	Tetratricopeptide repeat protein
10	Csup000899.1	6762024	6764859	+	ATP synthase subunit H
10	Csup000921.1	6984098	7009265	+	nucleic acid binding
10	Csup000964.1	7069183	7079845	-	Globin
10	Csup000890.1	7085513	7090639	+	E-Z type HEAT repeats
10	Csup001029.1	7092529	7093562	+	None
10	Csup000716.1	7356255	7360181	+	None
10	Csup000561.1	8068166	8149000	+	Galactose binding lectin domain
10	Csup001046.1	8358576	8361877	+	Seven in absentia protein family
10	Csup000711.1	8363205	8382001	+	Beta-eliminating lyase
10	Csup000671.1	8599865	8643406	+	Ion channel regulatory protein UNC-93
10	Csup000769.1	8649931	8655059	-	None
10	Csup000748.1	9443227	9470726	-	Src homology 2 domains
10	Csup000549.1	9483833	9503804	-	Sad1 / UNC-like C-terminal
10	Csup000578.1	9748350	9779122	+	Sugar (and other) transporter
1	Csup009264.1	10118939	10203560	+	Zinc-binding domain present in Lin-11
1	Csup009739.1	10262376	10267421	-	It is involved in the biological process described with transmembrane transport
1	Csup009505.1	10330108	10341172	+	Histidyl-tRNA synthetase
1	Csup009792.1	10687173	10688115	-	None
1	Csup009756.1	11002157	11008994	-	It is involved in the biological process described with sensory perception of smell
11	Csup012197.1	10187279	10191458	+	GCN5-like protein 1 (GCN5L1)
11	Csup012030.1	10537556	10547640	-	helix loop helix domain
11	Csup012105.1	10768777	10780454	+	Fungal domain of unknown function (DUF1712)
11	Csup012067.1	10863126	10884910	+	Regulatory subunit of the condensin complex
11	Csup011856.1	11549516	11552795	-	None
11	Csup012227.1	12340114	12352449	-	Methyltransferase domain
1	Csup009584.1	11252768	11255930	-	NA|NA|NA
11	Csup012273.1	12530660	12562321	-	ZnF_C4 abd HLH domain containing kinases domain
11	Csup012065.1	13566091	13614788	+	Spindle assembly abnormal protein
11	Csup012116.1	13743340	13748260	+	Glycosyltransferase family 28 C-terminal domain
11	Csup011838.1	14855489	14898863	+	PMP-22/EMP/MP20/Claudin family
11	Csup012112.1	1505354	1509981	+	Ribonuclease H protein
11	Csup012204.1	15342922	15353628	+	Ssl1-like
11	Csup012254.1	15581687	15602179	-	Gustatory receptor which mediates acceptance or avoidance behavior
11	Csup012251.1	16059535	16069247	-	NUC153 domain
11	Csup012269.1	16096218	16109724	-	Component of the DRB sensitivity-inducing factor complex (DSIF complex)
11	Csup011977.1	16314727	16330265	+	Hairy Orange
11	Csup011892.1	16529601	16551048	-	ATP-dependent DNA helicase
11	Csup011950.1	16634169	16648072	-	XPG domain containing
11	Csup012139.1	1690205	1728932	-	Rabaptin-like protein
11	Csup012149.1	16988642	17001525	-	4-hydroxyphenylpyruvate dioxygenase activity. It is involved in the biological process described with oxidation-reduction process
11	Csup012164.1	17092585	17096478	-	None
11	Csup012232.1	17738783	17969931	+	Ion channel
11	Csup012189.1	18124396	18152120	-	NA|NA|NA
11	Csup011975.1	1890852	1897288	+	It is involved in the biological process described with transport
1	Csup009223.1	11908549	11931433	+	Domain in homologues of a S. cerevisiae phosphatidylinositol transfer protein (Sec14p)
11	Csup012226.1	19733456	19742171	-	UAA transporter family
11	Csup012252.1	19864840	19889619	-	Adaptor complexes medium subunit family
11	Csup011915.1	20001542	20317056	+	Phorbol esters/diacylglycerol binding domain (C1 domain)
11	Csup012117.1	20572881	20577757	-	Belongs to the yippee family
1	Csup009464.1	12001509	12092909	-	Apoptosis inhibitory protein 5 (API5)
11	Csup012143.1	21105616	21111666	+	None
11	Csup011923.1	2141467	2163513	-	DEAD-like helicases superfamily
11	Csup012179.1	2174503	2251588	-	Broad-Complex
11	Csup012089.1	22303824	22309229	-	mRNA-decapping enzyme C-terminus
1	Csup009283.1	12258703	12262730	-	None
11	Csup011863.1	22903732	22971472	+	Putative zinc finger in N-recognin (UBR box)
11	Csup012001.1	23035193	23036526	+	None
11	Csup011918.1	23206789	23211091	+	None
11	Csup012082.1	23388757	23432976	-	NA|NA|NA
11	Csup011982.1	24191632	24241097	+	Major Facilitator Superfamily
11	Csup011876.1	24673858	24678779	+	BRO1-like domain
11	Csup012153.1	24680921	24705237	-	It is involved in the biological process described with transmembrane transport
11	Csup011905.1	25019058	25030257	-	Acyltransferase family
11	Csup012156.1	2673078	2683757	+	Zinc finger in DBF-like proteins
11	Csup012245.1	2739977	2764425	+	SPRY domain
1	Csup009316.1	13572884	13601229	-	interkinetic nuclear migration
1	Csup009077.1	13627074	13643000	+	MFS_1 like family
11	Csup012244.1	3765648	3786670	-	RNA recognition motif
11	Csup011984.1	3789396	3811986	+	tRNA synthetases class I (I
11	Csup011972.1	3816158	3818106	+	zinc ion binding
1	Csup009225.1	13833866	13921485	-	Zinc-binding domain present in Lin-11
1	Csup009124.1	1424420	1425341	-	ARF GTPase activator activity. It is involved in the biological process described with regulation of ARF GTPase activity
11	Csup012092.1	4273956	4291378	+	Middle domain of eukaryotic initiation factor 4G (eIF4G)
11	Csup011996.1	4392158	4408265	+	Nitrogen permease regulator 2
1	Csup009761.1	14780309	14791385	-	MFS_1 like family
1	Csup009649.1	15061390	15163703	-	Sema domain
1	Csup009329.1	15511991	15512478	-	None
11	Csup012272.1	5671126	5718621	+	None
11	Csup011973.1	6180485	6181791	-	Ribosomal protein S36
11	Csup012103.1	6174335	6181763	+	ABC transporter
11	Csup011953.1	6214992	6216843	+	Protein of unknown function (DUF1168)
11	Csup011962.1	7115749	7121080	+	NA|NA|NA
11	Csup012146.1	730740	735453	-	Zinc-ribbon like family
11	Csup011891.1	621837	731179	+	Histone deacetylase domain
11	Csup011969.1	7509798	7519134	-	None
1	Csup009735.1	17545372	17560616	+	Sarcoglycan complex subunit protein
1	Csup009692.1	17644792	17662004	+	sister chromatid cohesion
1	Csup009348.1	17692683	17693261	-	Ssu72-like protein
11	Csup011889.1	7887569	7889514	+	Mitochondrial import receptor subunit Tom22
11	Csup012073.1	7973171	7990224	-	Component of the FACT complex
11	Csup012104.1	801034	839840	-	WD repeat-containing protein
1	Csup009823.1	18011485	18013121	-	Protein of unknown function (DUF1759)
11	Csup011921.1	8093157	8106916	-	Copper type II ascorbate-dependent monooxygenase
11	Csup012025.1	8181312	8204861	+	Ion channel regulatory protein UNC-93
11	Csup012250.1	8674042	8682790	+	NA|NA|NA
11	Csup011878.1	8768386	8787213	-	positive regulation of TOR signaling
11	Csup012266.1	8908946	8997624	-	CD80-like C2-set immunoglobulin domain
1	Csup009368.1	19228415	19237496	+	Trypsin-like serine protease
1	Csup009630.1	19930865	20061613	+	Transmembrane amino acid transporter protein
1	Csup009040.1	20233254	20326549	+	Belongs to the G-protein coupled receptor 1 family
1	Csup009148.1	20533807	20653461	+	None
12	Csup001855.1	10085799	10101407	+	GRAM domain
1	Csup009547.1	2066846	2101877	+	inner dynein arm assembly
12	Csup001932.1	10780407	10786141	+	None
12	Csup001800.1	11610481	11613307	+	DDE superfamily endonuclease
12	Csup001918.1	12496190	12502240	-	Trypsin-like serine protease
12	Csup002077.1	12791007	12795673	+	None
12	Csup002081.1	12795915	12806177	+	NA|NA|NA
12	Csup001835.1	12863120	12863849	+	None
12	Csup001832.1	12867251	12868223	+	None
12	Csup002026.1	13275429	13287984	-	FANCL C-terminal domain
12	Csup001722.1	13412525	13413559	+	MFS_1 like family
12	Csup001896.1	13472327	13482812	+	Domain of unknown function (DUF1731)
12	Csup001856.1	14862085	14863123	+	Transposase protein
12	Csup001982.1	15280766	15309183	-	Cation transporting ATPase
12	Csup002017.1	1528846	1534771	-	Reverse transcriptase (RNA-dependent DNA polymerase)
1	Csup009518.1	21532023	21534729	-	None
12	Csup002029.1	16119367	16120584	-	None
12	Csup001975.1	16582751	16587300	+	None
12	Csup002080.1	16694325	16756509	+	Putative DNA-binding (bihelical) motif predicted to be involved in chromosomal organisation
12	Csup001736.1	17135785	17255611	-	Lissencephaly type-1-like homology motif
12	Csup001740.1	17401365	17403507	+	N-acetyltransferase activity
12	Csup001687.1	17787526	17825703	-	Domain of unknown function (DUF389)
12	Csup001669.1	18082441	18085486	+	Palmitoyl protein thioesterase
12	Csup002050.1	18145705	18168648	-	beta-acetyl hexosaminidase like
12	Csup001808.1	1812254	1817110	-	NA|NA|NA
12	Csup001716.1	18864411	18897996	-	NA|NA|NA
12	Csup001674.1	19014602	19036205	-	None
12	Csup001999.1	20831359	20839603	-	Chitin-binding domain type 2
12	Csup001953.1	21715859	21729674	-	Carbohydrate binding domain (family 32)
12	Csup002030.1	21746862	21770145	-	Carbohydrate binding domain (family 32)
12	Csup002106.1	22116574	22135918	+	Carbohydrate binding domain (family 32)
12	Csup001954.1	22419909	22424931	+	Translocon-associated protein (TRAP)
12	Csup002036.1	22601455	22603488	-	None
12	Csup001691.1	22732405	22735689	+	Ecdysteroid kinase
12	Csup002101.1	22752643	22756874	-	Ecdysteroid kinase
12	Csup001937.1	23509966	23782695	-	Laminin-type epidermal growth factor-like domai
12	Csup001803.1	23916118	23929337	+	Colon cancer-associated protein Mic1-like
12	Csup001849.1	23949545	23950404	-	Ribosomal protein L7Ae/L30e/S12e/Gadd45 family
12	Csup001875.1	23947642	23949489	+	Transferase activity
12	Csup001892.1	24439987	24452133	-	Ring finger domain
12	Csup001850.1	24695149	24714351	+	Eukaryotic protein of unknown function (DUF846)
12	Csup001899.1	24768553	24788512	-	Serine threonine-protein kinase SMG1
12	Csup001766.1	25347236	25367342	+	Low-density lipoprotein receptor domain class A
1	Csup009793.1	23883809	23899062	-	None
12	Csup002114.1	4629353	4701445	+	Domain in Tre-2
12	Csup001881.1	4630701	4635172	-	Enoyl-(Acyl carrier protein) reductase
12	Csup001798.1	4833334	4836870	-	Helicase associated domain (HA2) Add an annotation
12	Csup001714.1	4842180	4853885	-	Helicase associated domain (HA2) Add an annotation
12	Csup001828.1	4909180	4912460	-	MADF
1	Csup009256.1	25640645	25655315	-	Domain of unknown function (DUF4536)
12	Csup001664.1	5749722	6039657	+	IPP transferase
12	Csup002107.1	6553852	6582567	+	Laminin G domain
12	Csup001976.1	6603786	6674474	+	Tyrosine kinase
12	Csup002096.1	6770334	6816022	+	GTP binding. It is involved in the biological process described with
1	Csup009597.1	26965179	26972944	+	Possible membrane-associated motif in LPS-induced tumor necrosis factor alpha factor (LITAF)
1	Csup009822.1	27736687	27764131	-	Otopetrin
12	Csup001683.1	7875671	7881823	-	Associated with the spliceosome snRNP U1
12	Csup001833.1	7922757	7948566	+	actin binding
12	Csup001825.1	7951248	7958372	+	NA|NA|NA
1	Csup009234.1	28091009	28148405	+	PXA domain
12	Csup002049.1	8272038	8280627	+	NA|NA|NA
1	Csup009527.1	2760336	2830464	-	Zn-finger in Ran binding protein and others
1	Csup009244.1	28660286	28682021	-	Family of unknown function (DUF572)
1	Csup009132.1	28779926	28791698	-	NA|NA|NA
1	Csup009388.1	28907253	28921112	-	Guanine nucleotide exchange factor synembryn
12	Csup001952.1	9516538	9532545	+	RIO-like kinase
12	Csup001871.1	9644771	9654825	+	None
12	Csup002041.1	9773701	9775760	+	Pyridoxal-phosphate dependent enzyme
1	Csup009028.1	30395068	30424769	+	Arv1-like family
13	Csup005346.1	10129259	10169169	-	Malic enzyme
13	Csup005353.1	10837936	10847394	+	Protein of unknown function (DUF3421)
13	Csup005190.1	10847396	10899835	-	Major Facilitator Superfamily
13	Csup005220.1	10975246	10977584	-	NA|NA|NA
13	Csup005527.1	11010469	11026440	+	MCM OB domain
13	Csup005076.1	11336922	11342203	+	Transcription activator MBF2
13	Csup005471.1	12094287	12100314	+	Subtilase family
1	Csup009330.1	3131435	3140548	+	Zn_pept
13	Csup005207.1	14260834	14285952	+	catalytic activity. It is involved in the biological process described with metabolic process
1	Csup009759.1	31506489	31507382	-	DDE superfamily endonuclease
13	Csup005273.1	15583621	15587499	-	None
13	Csup005330.1	15720363	15844749	+	sequence-specific DNA binding. It is involved in the biological process described with regulation of transcription
13	Csup005161.1	17234887	17242895	+	None
13	Csup005517.1	17491558	17499535	+	None
13	Csup005155.1	17670428	17671959	+	Prefoldin subunit
13	Csup005501.1	17817958	17821200	+	Special homeobox protein
13	Csup005387.1	18043962	18054882	+	RNA recognition motif
13	Csup005209.1	18060343	18082441	+	Trypsin-like serine protease
13	Csup005077.1	18087462	18102634	+	Trypsin-like serine protease
13	Csup005232.1	18742562	18744335	-	Animal haem peroxidase
13	Csup005183.1	18901615	18916355	-	Protein tyrosine kinase
13	Csup005474.1	18926222	18951496	+	fatty acid alpha-hydroxylase activity
13	Csup005089.1	19358180	19371427	+	EF-hand
13	Csup005394.1	19432204	19445840	+	None
13	Csup005274.1	19685770	19693394	+	NA|NA|NA
13	Csup005254.1	19704541	19706986	-	None
13	Csup005390.1	19710197	19712138	+	Encoded by
13	Csup005469.1	19727638	19733697	+	None
13	Csup005510.1	19848209	19854004	+	FLYWCH zinc finger domain
13	Csup005375.1	19952051	19956551	+	FLYWCH zinc finger domain
13	Csup005140.1	21005323	21006761	+	None
13	Csup005465.1	21389048	21390331	+	None
13	Csup005312.1	21551791	21554579	-	Ribosomal L15
13	Csup005087.1	21604877	21638975	-	Vps16
13	Csup005241.1	21757163	21762851	+	None
13	Csup005234.1	21795849	21798301	-	Smg8_Smg9
13	Csup005098.1	2197348	2200691	-	None
13	Csup005424.1	22149635	22152019	+	Brix
13	Csup005528.1	22470438	22484917	+	synaptic vesicle
13	Csup005370.1	22696785	22712644	-	zinc finger
1	Csup009669.1	32282498	32286692	+	Mitosis protein DIM1
13	Csup005543.1	23082612	23096304	+	Clathrin adaptor complex small chain
13	Csup005216.1	2309068	2328012	-	Papain family cysteine protease
13	Csup005512.1	23109740	23111135	-	None
13	Csup005112.1	23257508	23259137	-	None
13	Csup005283.1	23277415	23337175	-	Glutamate-rich protein 2
13	Csup005313.1	23509941	23527224	-	Calcium ion binding
13	Csup005145.1	23893531	23906901	+	Choline/Carnitine o-acyltransferase
13	Csup005340.1	25083531	25088601	-	None
13	Csup005440.1	2704993	2713569	-	serine-type endopeptidase inhibitor activity
13	Csup005072.1	2865880	2868206	-	None
13	Csup005480.1	4182983	4197479	-	Polysaccharide biosynthesis protein
13	Csup005498.1	4666096	4667119	-	Tim17/Tim22/Tim23/Pmp24 family
1	Csup009143.1	34702753	34763605	+	NA|NA|NA
13	Csup005344.1	4798918	4802844	+	None
13	Csup005331.1	6411583	6423506	-	Protein of unknown function (DUF3421)
13	Csup005505.1	6420365	6438809	+	Mitochondrial ribosome subunit S24
1	Csup009611.1	36550188	36572546	-	Heme NO binding associated
13	Csup005467.1	6590168	6600988	-	MreB/Mbl protein
13	Csup005310.1	6651722	6654275	+	None
13	Csup005441.1	6664215	6714658	-	NA|NA|NA
13	Csup005339.1	6981965	7268196	-	A-macroglobulin receptor
1	Csup009628.1	37284389	37294005	-	Intra-flagellar transport protein 57
1	Csup009067.1	37447804	37498662	+	Alcohol dehydrogenase transcription factor Myb/SANT-like
1	Csup009556.1	37624132	37627630	-	Component of the endosomal sorting complex required for transport II (ESCRT-II)
13	Csup005385.1	7833599	7841121	-	None
13	Csup005203.1	8116221	8122869	-	Eclosion hormone
13	Csup005164.1	837079	840454	-	None
13	Csup005083.1	8371569	8420446	+	peptidyl-dipeptidase activity
13	Csup005347.1	8657376	8682964	+	collagen
13	Csup005195.1	8881934	8885097	-	Trypsin Inhibitor like cysteine rich domain
13	Csup005338.1	8944136	8950611	+	Trypsin Inhibitor like cysteine rich domain
13	Csup005272.1	8954626	8957984	+	Trypsin Inhibitor like cysteine rich domain
13	Csup005275.1	9033873	9085951	-	Trypsin Inhibitor like cysteine rich domain
13	Csup005495.1	9094939	9124576	-	Cadherin repeats.
1	Csup009478.1	39585338	39587315	+	Alcohol dehydrogenase transcription factor Myb/SANT-like
1	Csup009410.1	39993584	40033555	-	Immunoglobulin like
14	Csup004733.1	10384912	10407892	+	It is involved in the biological process described with proteolysis
14	Csup004573.1	1088115	1089896	+	Mitochondrial domain of unknown function (DUF1713)
14	Csup004647.1	11681377	11683617	+	Putative tRNA binding domain
1	Csup009251.1	41099305	41184164	-	Homeodomain
1	Csup009149.1	41265871	41271371	+	NA|NA|NA
1	Csup009247.1	41356884	41368846	-	Tetratricopeptide repeat protein 5 OB fold domain
14	Csup004576.1	13667546	13680087	+	Chromatin assembly factor 1 subunit A
14	Csup004567.1	1438715	1453626	+	Glycosyl hydrolases family 31
14	Csup004703.1	14502393	14642057	-	Immunoglobulin
14	Csup004640.1	1456715	1473010	-	Nrap protein domain 1
14	Csup004644.1	14672899	14674429	+	It is involved in the biological process described with sensory perception of smell
1	Csup009774.1	41499655	41513070	-	NA|NA|NA
14	Csup004686.1	15449512	15452994	-	Prenyltransferase and squalene oxidase repeat
14	Csup004677.1	15473821	15478659	+	Ribosomal protein S6e
14	Csup004714.1	1550358	1558316	-	Phosphoinositide 3-kinase C2
14	Csup004700.1	15741238	15744287	+	DTW
14	Csup004529.1	15945940	15947469	+	NA|NA|NA
14	Csup004635.1	1599637	1630391	-	Fucosyltransferase
14	Csup004605.1	16093695	16100659	+	PIN domain
14	Csup004633.1	16460408	16463613	-	WD40 repeats
14	Csup004423.1	16469923	16484417	-	Secretory carrier-associated membrane protein
14	Csup004500.1	17396339	17397778	-	NA|NA|NA
14	Csup004705.1	17717131	17741033	+	c-SKI Smad4 binding domain
14	Csup004436.1	18104135	18111320	+	DM4/DM12 family
14	Csup004479.1	18113581	18121240	+	DM4/DM12 family
14	Csup004515.1	18147286	18149266	+	DM4/DM12 family
14	Csup004761.1	18740698	18764346	+	Trypsin-like serine protease
14	Csup004481.1	19000165	19024429	-	Ran GTPase binding. It is involved in the biological process described with intracellular protein transport
14	Csup004433.1	19215633	19224032	-	Trypsin-like serine protease
14	Csup004463.1	19259138	19260618	+	Trypsin-like serine protease
14	Csup004537.1	19678595	19699359	+	RING-like zinc finger
14	Csup004769.1	19841540	19900001	-	K homology RNA-binding domain
14	Csup004465.1	20053510	20093547	-	CRAL/TRIO domain
14	Csup004416.1	20244920	20258302	-	Carbon-nitrogen hydrolase
14	Csup004560.1	20261667	20273770	-	Alcohol dehydrogenase GroES-like domain
14	Csup004474.1	20649446	20669931	-	Ribonuclease H protein
14	Csup004545.1	20624645	20652646	+	ZIP Zinc transporter
14	Csup004453.1	21028563	21031037	+	None
14	Csup004504.1	21232289	21256188	+	Poly(A) RNA polymerase gld-2
14	Csup004447.1	21524578	21531768	-	None
14	Csup004611.1	21546621	21567776	+	snRNA-activating protein of 50kDa MW C terminal
14	Csup004551.1	21698030	21699871	-	Hydrolytic ATP binding site of dynein motor region D1
14	Csup004413.1	21751280	21766526	+	TB domain
1	Csup009130.1	4224015	4237003	+	Leucine rich repeat C-terminal domain
1	Csup009356.1	42380023	42388441	+	Paf1
14	Csup004657.1	2501985	2513038	-	Ribonuclease H protein
1	Csup009712.1	42568192	42647451	-	Eukaryotic-type carbonic anhydrase
14	Csup004448.1	2668378	2692614	-	anchor protein 17A
1	Csup009791.1	42885454	43025588	-	NMDA receptor-regulated protein 1
1	Csup009150.1	43895239	43946684	+	Transient receptor ion channel II
1	Csup009418.1	43961361	44013256	-	Belongs to the transient receptor (TC 1.A.4) family
1	Csup009782.1	44050377	44081708	+	Heme-dependent dioxygenase that catalyzes the oxidative cleavage of the L-tryptophan (L-Trp) pyrrole ring and converts L- tryptophan to N-formyl-L-kynurenine. Catalyzes the oxidative cleavage of the indole moiety
1	Csup009258.1	44104226	44113821	-	Cathepsin propeptide inhibitor domain (I29)
1	Csup009698.1	44555763	44557386	+	NA|NA|NA
1	Csup009139.1	44565290	44569777	-	Insect pheromone/odorant binding protein domains.
1	Csup009262.1	44572135	44588410	-	Myotubularin-like phosphatase domain
1	Csup009416.1	44730891	44743047	+	Eukaryotic protein of unknown function (DUF829)
1	Csup009120.1	44950694	44952074	+	None
1	Csup009768.1	44964121	44982048	-	None
14	Csup004759.1	5345936	5380465	+	Transmembrane transporter activity. It is involved in the biological process described with transmembrane transport
14	Csup004557.1	5703433	5706672	-	NA|NA|NA
14	Csup004673.1	5815460	6037091	+	Immunoglobulin V-set domain
14	Csup004598.1	6323104	6326233	-	Transcription activator MBF2
14	Csup004665.1	6466220	6508511	+	ligand-activated sequence-specific DNA binding RNA polymerase II transcription factor activity. It is involved in the biological process described with
1	Csup009483.1	46815699	46816658	-	None
1	Csup009491.1	47399164	47425216	-	None
1	Csup009052.1	47773201	47774278	-	Zinc-finger of nitric oxide synthase-interacting protein
1	Csup009314.1	47860682	47871960	+	Clathrin light chain
1	Csup009276.1	47976913	47981596	+	Pyrimidine 5'-nucleotidase (UMPH-1)
14	Csup004707.1	8028575	8029204	-	Ligand for members of the frizzled family of seven transmembrane receptors
14	Csup004742.1	8119011	8184410	+	7 transmembrane receptor (rhodopsin family)
1	Csup009770.1	48237676	48248799	-	tRNA synthetases class I (C) catalytic domain
1	Csup009499.1	48252397	48260256	+	Endonuclease/Exonuclease/phosphatase family
1	Csup009185.1	48532489	48536337	-	NA|NA|NA
1	Csup009789.1	48411926	48532491	+	It is involved in the biological process described with signal transduction
14	Csup004544.1	8713186	8715517	-	Protein prenyltransferase alpha subunit repeat
1	Csup009076.1	50031983	50081789	-	Immunoglobulin
1	Csup009207.1	50274606	50312855	-	Chitin-binding domain type 2
15	Csup006981.1	10720318	10721924	-	TFIIA is a component of the transcription machinery of RNA polymerase II and plays an important role in transcriptional activation
15	Csup006956.1	10821885	10823871	-	FAD binding
15	Csup006549.1	10832351	10843319	-	Trypsin-like serine protease
15	Csup006976.1	11096366	11122903	+	Haloacid dehalogenase-like hydrolase
15	Csup006964.1	11302981	11331310	+	SERTA motif
15	Csup006572.1	11335035	11340593	-	None
15	Csup006588.1	13589033	13590260	-	None
15	Csup006751.1	13845768	13853941	+	Aldo/keto reductase family
15	Csup006597.1	13942291	13953072	-	Ankyrin repeat
15	Csup006757.1	14091070	14102983	+	Protein serine/threonine phosphatase 2C
15	Csup006796.1	15095336	15119492	+	CD80-like C2-set immunoglobulin domain
15	Csup006601.1	15848366	15867040	+	None
15	Csup007006.1	16128450	16182781	-	Ubiquitin carboxyl-terminal hydrolase
15	Csup006759.1	16183690	16188465	+	Transferase activity
15	Csup007020.1	16302701	16311840	-	NA|NA|NA
15	Csup006966.1	16839776	16883834	+	CD80-like C2-set immunoglobulin domain
15	Csup006738.1	17052974	17053853	-	NA|NA|NA
15	Csup006776.1	17065711	17066439	-	Chorion protein
15	Csup006953.1	17156488	17165572	-	NA|NA|NA
15	Csup006980.1	1784686	1801981	-	MFS_1 like family
15	Csup006779.1	18196590	18211134	-	7tm Odorant receptor
15	Csup006607.1	18225907	18229060	+	COG (conserved oligomeric Golgi) complex component
15	Csup006999.1	18567191	18568775	+	unfolded protein binding. It is involved in the biological process described with protein folding
15	Csup006839.1	19074099	19120324	+	2-oxoacid dehydrogenases acyltransferase (catalytic domain)
15	Csup006936.1	19139620	19146572	+	Rab subfamily of small GTPases
15	Csup006940.1	19420347	19452405	+	oxidoreductase activity
15	Csup006702.1	19745283	19791436	-	Band 4.1 homologues
15	Csup006984.1	19812899	20001347	+	Proprotein convertase P-domain
15	Csup006873.1	2030554	2032480	-	ARF-like small GTPases; ARF
15	Csup006995.1	20478647	20495711	-	DNA-binding transcription factor activity
15	Csup006772.1	21650607	21662923	+	WD domain
15	Csup006902.1	22257231	22264869	-	AAA domain
15	Csup006624.1	22699480	22701445	-	None
15	Csup006958.1	23362139	23365129	+	Signal recognition particle 14kD protein
1	Csup009536.1	5253647	5260888	-	Pfam:UBN2
1	Csup009582.1	52663978	52705367	-	Zinc finger
15	Csup006742.1	2726667	2728873	+	None
15	Csup006924.1	3045126	3048250	-	DNA binding. It is involved in the biological process described with regulation of transcription
1	Csup009334.1	53820071	53824817	+	None
15	Csup006659.1	3808635	3852879	+	Ribosomal protein S1-like RNA-binding domain
15	Csup006871.1	3985087	3987462	+	Holliday junction DNA helicase ruvB N-terminus
15	Csup006539.1	4292124	4311340	+	Sel1-like repeats.
15	Csup006930.1	4896134	4908615	-	Histidyl-tRNA synthetase
15	Csup006537.1	4991342	4996611	-	NA|NA|NA
15	Csup007007.1	6924493	6925337	-	Uncharacterized conserved domain (SAYSvFN)
15	Csup006593.1	7163829	7168741	+	CENP-B N-terminal DNA-binding domain
15	Csup006750.1	7173388	7189066	+	EF-hand domain
15	Csup006794.1	7338422	7344159	+	Electron transfer flavoprotein domain
15	Csup006703.1	7421849	7423024	-	WD domain
1	Csup009383.1	5751620	5753684	+	NA|NA|NA
15	Csup006974.1	7576606	7580988	-	G-protein coupled receptor activity
15	Csup007026.1	7570371	7576593	-	G-protein coupled receptor activity
15	Csup006540.1	7588339	7627205	-	G-protein coupled receptor activity
15	Csup006687.1	814540	816563	+	NA|NA|NA
15	Csup006548.1	8200848	8203671	-	MyTH4 domain
15	Csup006801.1	8236822	8238964	+	Rgp1
15	Csup006824.1	8238953	8240019	-	Rrp15p
15	Csup006962.1	9149046	9176175	-	Cystathionine beta-synthase activity. It is involved in the biological process described with cysteine biosynthetic process from serine
15	Csup006632.1	9195788	9206950	-	Pyridoxal-phosphate dependent enzyme
15	Csup006720.1	9262143	9266746	+	LITAF-like zinc ribbon domain
15	Csup006782.1	9309467	9325886	+	Clathrin-binding box of Aftiphilin
15	Csup006558.1	9415653	9424250	-	Glycosyl transferase family 8
15	Csup006804.1	9473942	9482025	+	MED6 mediator sub complex component
15	Csup006627.1	9479712	9492465	-	None
15	Csup006912.1	9724473	9744680	+	NA|NA|NA
1	Csup009369.1	6013339	6014048	-	RNA polymerase II regulatory region DNA binding
16	Csup010547.1	10932900	10954381	+	Lyase
16	Csup010754.1	10979793	10983092	+	None
16	Csup010462.1	11039883	11063954	+	None
16	Csup010582.1	1109269	1118815	+	Elongation factor 1 gamma
16	Csup010685.1	12621483	12638098	-	ML domain
16	Csup010454.1	13330921	13396908	-	Oxidoreductase activity. It is involved in the biological process described with metabolic process
16	Csup010455.1	14034707	14037941	-	NA|NA|NA
16	Csup010730.1	14040898	14042670	-	Cytochrome P450
16	Csup010751.1	14429894	14436197	-	NA|NA|NA
16	Csup010699.1	14779207	14781451	+	Ribosomal protein S2
16	Csup010736.1	14910512	14936513	-	MOZ/SAS family
16	Csup010729.1	15720050	15723987	+	Trypsin-like serine protease
16	Csup010647.1	15742328	15748017	+	AAA domain (Cdc48 subfamily)
16	Csup010607.1	15798157	15834122	+	It is involved in the biological process described with protein phosphorylation
16	Csup010672.1	15968158	15979050	+	Myofilin
16	Csup010673.1	16019168	16063563	-	Zona pellucida-like domain
16	Csup010439.1	16063811	16076419	-	None
16	Csup010726.1	16106070	16134996	-	Organic solute transporter Ostalpha
16	Csup010627.1	16491838	16527614	-	Lipase
16	Csup010612.1	16579968	16621547	+	Molybdopterin-binding domain of aldehyde dehydrogenase
16	Csup010784.1	16899081	16905062	+	Cut8
16	Csup010731.1	16987781	16994377	+	None
16	Csup010675.1	17428034	17428770	-	NA|NA|NA
16	Csup010474.1	17621170	17634541	+	C-terminal domain of vertebrate Tap protein
16	Csup010464.1	17730847	17850361	+	Inositol polyphosphate kinase
16	Csup010509.1	1893167	1895484	-	Ribosome recycling factor
16	Csup010767.1	1896256	1904059	+	Cid1 family poly A polymerase
16	Csup010765.1	19096189	19097174	-	None
16	Csup010599.1	19349505	19359584	+	NA|NA|NA
16	Csup010644.1	19450450	19480769	+	NA|NA|NA
16	Csup010405.1	19561840	19579918	+	NA|NA|NA
16	Csup010463.1	19618183	19626789	-	NA|NA|NA
16	Csup010733.1	19675465	19682550	-	It is involved in the biological process described with signal transduction
16	Csup010772.1	19686926	19727486	-	It is involved in the biological process described with signal transduction
16	Csup010563.1	20114452	20125636	-	Insect pheromone/odorant binding protein domains.
16	Csup010621.1	20180354	20186013	+	Insect pheromone/odorant binding protein domains.
16	Csup010493.1	20329320	20342797	+	GTP binding
16	Csup010425.1	20605942	20609001	+	pfkB family carbohydrate kinase
16	Csup010402.1	20711237	20714316	-	NA|NA|NA
16	Csup010470.1	2061159	2081068	-	domain present in translation initiation factor eIF2B and eIF5
16	Csup010698.1	2081224	2088598	-	None
16	Csup010565.1	22129563	22134598	+	Proteasome subunit A N-terminal signature Add an annotation
16	Csup010723.1	22859652	22873514	-	Eukaryotic cytochrome b561
16	Csup010785.1	2555476	2779387	-	Globin
16	Csup010513.1	3449426	3452840	-	None
16	Csup010505.1	4187914	4229839	+	AMP-binding enzyme C-terminal domain
16	Csup010718.1	4303379	4512021	-	GTPase activator activity. It is involved in the biological process described with regulation of small GTPase mediated signal transduction
1	Csup009675.1	6542244	6544952	-	Cleavage and polyadenylation factor subunit
16	Csup010716.1	557115	584061	+	NA|NA|NA
1	Csup009514.1	6578776	6584110	-	None
16	Csup010618.1	6057564	6060404	-	NA|NA|NA
16	Csup010703.1	6085035	6153554	+	7 transmembrane receptor (rhodopsin family)
16	Csup010602.1	6276708	6286340	-	DnaJ molecular chaperone homology domain
16	Csup010762.1	6518134	6528945	+	ATP synthase subunit D
16	Csup010720.1	686491	722719	-	NA|NA|NA
16	Csup010409.1	725552	737224	-	None
16	Csup010623.1	7373428	7480974	+	Leucine rich repeats (6 copies)
16	Csup010684.1	7809206	7815711	+	Single domain von Willebrand factor type C
16	Csup010611.1	8050454	8059494	+	Single domain von Willebrand factor type C
16	Csup010646.1	8716303	8752412	-	NA|NA|NA
1	Csup009439.1	7003207	7006822	-	None
1	Csup009457.1	7015725	7018351	-	None
17	Csup013940.1	10031831	10054809	+	Juvenile hormone binding protein domains in insects.
17	Csup014086.1	10302570	10303467	+	None
17	Csup014010.1	10325369	10326354	+	None
17	Csup014116.1	10328730	10329759	+	None
17	Csup014165.1	10615718	10617097	+	None
17	Csup013980.1	10653940	10654601	-	MORN repeat
17	Csup014177.1	10840465	10849702	-	Dicer dimerisation domain
17	Csup013970.1	10877311	10915108	-	Dicer dimerisation domain
17	Csup014091.1	10919462	10922814	-	None
17	Csup014204.1	11254251	11263638	+	RNA recognition motif. (a.k.a. RRM
17	Csup014287.1	11334400	11336672	+	G-quadruplex DNA unwinding
17	Csup013901.1	11774117	11779087	+	ATP synthase subunit S
17	Csup014215.1	11783486	11805466	+	melanosome assembly
17	Csup014212.1	12683337	12686925	+	MIT domain of nuclear receptor-binding factor 2
17	Csup014119.1	12722712	12735400	+	None
17	Csup014275.1	13148107	13157755	+	proline rich protein
17	Csup013891.1	13163496	13199111	+	Zinc ion binding
17	Csup014059.1	13450832	13452766	-	None
17	Csup014066.1	13644232	13645066	-	NA|NA|NA
17	Csup014145.1	14150538	14156460	+	TCP-1/cpn60 chaperonin family
17	Csup013900.1	14176867	14178031	+	NA|NA|NA
17	Csup014052.1	14181346	14183263	-	ATP synthase delta (OSCP) subunit
17	Csup014114.1	14542586	14554368	-	None
17	Csup013895.1	14626613	14641527	+	Sugar (and other) transporter
17	Csup014267.1	14690798	14701108	-	MYM-type Zinc finger with FCS sequence motif
17	Csup014098.1	1547262	1563191	+	Dehydrogenase E1 component
17	Csup014260.1	15587414	15593174	+	None
17	Csup014129.1	16880582	16900061	-	Sodium:neurotransmitter symporter family
17	Csup014157.1	16931718	16932269	+	None
17	Csup013933.1	1809903	1857436	+	It is involved in the biological process described with vesicle-mediated transport
17	Csup014018.1	18463067	18473500	-	SET (Su(var)3-9
17	Csup013889.1	18483534	18486113	+	Ribosomal proteins L26 eukaryotic
17	Csup014271.1	19485250	19512485	+	PLD-like domain
17	Csup013932.1	19690007	19693190	+	None
17	Csup014210.1	19782974	20124715	-	protein dimerization activity
17	Csup014081.1	1994262	2014546	-	Condensin II complex subunit CAP-H2 or CNDH2
17	Csup014188.1	20282336	20283564	+	Cytochrome c oxidase assembly protein PET191
[truncated: 1,615 more rows]

## Sheet: Table S8
annotid	AnnotDesc	pvaluep_adj_BH	Interesting_gene_ids
ko05164	Influenza A	0.00549726	Csup009121.1;Csup006288.1;Csup004664.1;Csup004763.1;Csup010693.1;Csup001436.1;Csup010217.1;Csup004294.1;Csup007863.1;Csup007595.1;Csup014573.1;Csup003557.1;Csup013673.1;Csup011915.1;Csup009368.1;Csup005467.1;Csup010607.1;Csup010474.1;Csup010337.1;Csup007861.1;Csup014481.1;Csup003473.1;Csup007412.1;Csup011330.1;Csup011029.1;Csup002513.1;Csup013494.1;Csup013577.1;Csup013425.1;Csup003112.1;Csup00896…
ko00062	Fatty acid elongation	0.00973808	Csup006169.1;Csup011106.1;Csup010140.1;Csup010094.1;Csup014523.1;Csup005807.1;Csup011253.1;Csup001669.1;Csup010889.1;Csup002256.1;Csup008203.1;Csup008207.1;Csup008313.1;Csup006503.1;Csup008182.1;Csup001389.1
ko00310	Lysine degradation	0.019147	Csup005945.1;Csup006839.1;Csup010889.1;Csup013237.1;Csup001389.1
ko03460	Fanconi anemia pathway	0.0300337	Csup011977.1;Csup002026.1;Csup003841.1
ko04142	Lysosome	0.0306604	Csup009565.1;Csup009212.1;Csup011106.1;Csup002291.1;Csup013187.1;Csup000908.1;Csup011887.1;Csup009049.1;Csup009396.1;Csup009635.1;Csup006556.1;Csup010564.1;Csup010786.1;Csup013985.1;Csup001265.1;Csup006371.1;Csup003492.1;Csup007341.1;Csup008899.1;Csup011982.1;Csup012153.1;Csup001669.1;Csup002050.1;Csup009597.1;Csup009759.1;Csup005543.1;Csup005216.1;Csup009314.1;Csup006720.1;Csup010685.1;Csup01395…
ko00260	Glycine, serine and threonine metabolism	0.0362434	Csup012081.1;Csup006430.1;Csup006330.1;Csup006290.1;Csup010958.1;Csup002565.1;Csup008628.1;Csup001022.1;Csup000711.1;Csup006962.1;Csup006632.1;Csup001514.1;Csup001425.1;Csup001326.1;Csup013609.1;Csup008178.1;Csup008955.1
ko03440	Homologous recombination	0.042245	Csup011820.1;Csup003176.1;Csup000705.1
ko04974	Protein digestion and absorption	0.0478854	Csup001945.1;Csup006605.1;Csup009121.1;Csup006288.1;Csup011365.1;Csup006729.1;Csup010693.1;Csup007863.1;Csup007746.1;Csup014445.1;Csup003557.1;Csup000890.1;Csup009368.1;Csup001982.1;Csup009330.1;Csup004178.1;Csup007861.1;Csup014481.1;Csup014475.1;Csup003473.1;Csup007389.1;Csup011330.1;Csup011419.1;Csup011322.1;Csup011051.1;Csup002513.1;Csup013816.1;Csup013494.1;Csup013577.1;Csup003331.1;Csup00070…

## Sheet: Table S9
Chromosome	Gene	Start	End	Direction	Annatation
1	Csup009198.1	23978754	23979695	-	None
1	Csup009320.1	37457767	37505774	-	tRNA thio-modification
1	Csup009158.1	28414000	28432741	-	Adenylyl- / guanylyl cyclase
1	Csup009445.1	10215430	10220736	-	Trypsin-like serine protease
1	Csup009474.1	25155671	25282256	-	Domain of unknown function (DUF4728)
1	Csup009717.1	40812855	40826936	+	C2H2-type zinc finger
1	Csup009067.1	37447804	37498662	+	Alcohol dehydrogenase transcription factor Myb/SANT-like
1	Csup009649.1	15061390	15163703	-	Sema domain
1	Csup009283.1	12258703	12262730	-	None
1	Csup009201.1	37408091	37411487	+	None
1	Csup009101.1	28197438	28253625	-	Coagulation Factor Xa inhibitory site
1	Csup009533.1	15586423	15591420	-	Uroporphyrinogen decarboxylase (URO-D)
1	Csup009450.1	36226199	36258342	-	Heme NO binding associated
1	Csup009178.1	24725563	24746496	+	Taurine catabolism dioxygenase TauD
1	Csup009753.1	28370692	28421041	+	It is involved in the biological process described with ion transport
1	Csup009641.1	28149330	28160250	-	Pao retrotransposon peptidase
1	Csup009046.1	15875595	15949899	+	Eukaryotic-type carbonic anhydrase
1	Csup009792.1	10687173	10688115	-	None
1	Csup009015.1	14122396	14135841	-	domain present in cyclins
1	Csup009350.1	54605051	54610403	-	Putative transmembrane protein precursor
1	Csup009558.1	11868649	11872256	-	DNA/RNA non-specific endonuclease
1	Csup009534.1	30081549	30083366	+	None
1	Csup009330.1	3131435	3140548	+	Zn_pept
1	Csup009716.1	3129995	3131184	-	None
10	Csup000744.1	4015022	4016447	+	Oxidoreductase-like protein
10	Csup000869.1	5814918	5957365	-	Thrombospondin type 1 repeats
10	Csup000613.1	18479924	18490053	-	activity. It is involved in the biological process described with protein glycosylation
10	Csup000921.1	6984098	7009265	+	nucleic acid binding
10	Csup000917.1	3925779	3936067	-	Partial alpha/beta-hydrolase lipase region
10	Csup000983.1	16395142	16397945	-	Cathepsin propeptide inhibitor domain (I29)
10	Csup000535.1	12487467	12553499	-	Major royal jelly protein
10	Csup000960.1	16893750	16911831	-	Protein of unknown function
11	Csup012057.1	14169100	14295481	-	Domain first found in C1r
11	Csup011851.1	16926531	16930184	-	Serine aminopeptidase
11	Csup012205.1	16934663	16937084	-	Serine aminopeptidase
11	Csup012021.1	20710839	20716322	-	motif in proteasome subunits
11	Csup012066.1	20717855	20749935	+	Zinc finger
11	Csup011924.1	4770023	4777271	-	Adenylyl- / guanylyl cyclase
11	Csup012229.1	16944364	16970464	+	Translocation protein Sec62
11	Csup012264.1	1224261	1226482	-	None
11	Csup011999.1	16150205	16171104	+	NA|NA|NA
11	Csup012009.1	15861925	15981712	-	rRNA processing
11	Csup012099.1	16652839	16674894	+	XPG domain containing
11	Csup011863.1	22903732	22971472	+	Putative zinc finger in N-recognin (UBR box)
12	Csup001768.1	16310424	16338029	-	NA|NA|NA
12	Csup002005.1	16230517	16267656	-	astrocyte fate commitment
12	Csup001710.1	16304663	16306038	-	C2HE / C2H2 / C2HC zinc-binding finger
12	Csup001990.1	5732856	5745975	+	helix loop helix domain
12	Csup001843.1	13910123	14002238	-	NA|NA|NA
12	Csup002022.1	16299592	16305275	+	Lariat debranching enzyme
12	Csup001918.1	12496190	12502240	-	Trypsin-like serine protease
12	Csup001669.1	18082441	18085486	+	Palmitoyl protein thioesterase
12	Csup001799.1	19823847	19832133	-	Arginine methyltransferase that can both catalyze the formation of omega-N monomethylarginine (MMA) and symmetrical dimethylarginine (sDMA)
12	Csup001794.1	12999296	13001219	-	None
12	Csup001664.1	5749722	6039657	+	IPP transferase
13	Csup005178.1	20349915	20352988	-	FLYWCH zinc finger domain
13	Csup005069.1	13333852	13347499	-	Protein of unknown function (DUF3421)
13	Csup005302.1	9767211	9771048	+	None
13	Csup005242.1	10342434	10375309	+	Leucine rich repeats (6 copies)
13	Csup005506.1	10207114	10217426	+	Saccharopine dehydrogenase NADP binding domain
13	Csup005369.1	10223272	10236274	-	Immunoglobulin
13	Csup005315.1	9775680	9778211	+	None
14	Csup004496.1	13579698	13589241	-	domain in glucosyltransferases
14	Csup004589.1	13527440	13555922	-	Antagonist of EGFR signalling
14	Csup004735.1	16228906	16233479	-	Chitin-binding domain type 2
14	Csup004684.1	13575406	13577249	+	GTPase activity
14	Csup004475.1	17515620	17532632	-	Vps51/Vps67
15	Csup006583.1	10910282	10914437	-	Domain of unknown function (DUF4508)
15	Csup006619.1	7581020	7583975	-	G-protein coupled receptor activity
15	Csup006974.1	7576606	7580988	-	G-protein coupled receptor activity
15	Csup007026.1	7570371	7576593	-	G-protein coupled receptor activity
15	Csup006669.1	10920126	10965704	-	ZIP Zinc transporter
15	Csup006539.1	4292124	4311340	+	Sel1-like repeats.
15	Csup006658.1	10629909	10653851	-	L-lysine 6-monooxygenase (NADPH-requiring)
15	Csup006958.1	23362139	23365129	+	Signal recognition particle 14kD protein
15	Csup006998.1	23362579	23366302	-	Protein present in Fab1
15	Csup006641.1	10552391	10561582	-	None
15	Csup006644.1	9967070	9983388	+	Zinc ion binding
15	Csup006662.1	12547644	12792498	+	Immunoglobulin like
15	Csup006723.1	17389363	17404578	+	RNA recognition motif. (a.k.a. RRM
15	Csup006710.1	8994164	9012510	-	microtubule motor activity
15	Csup006594.1	1142570	1147352	-	None
15	Csup006556.1	9382819	9403702	-	Domain involved in innate immunity and lipid metabolism.
15	Csup006989.1	19493682	19498127	-	Carbohydrate binding domain (family 32)
16	Csup010561.1	14390808	14405043	-	Serpentine type 7TM GPCR chemoreceptor Srsx
16	Csup010516.1	14150793	14160167	-	None
16	Csup010452.1	14293699	14303004	-	None
16	Csup010440.1	14243061	14260758	+	electron carrier activity. It is involved in the biological process described with oxidation-reduction process
16	Csup010754.1	10979793	10983092	+	None
16	Csup010442.1	18386926	18391918	-	NA|NA|NA
16	Csup010774.1	14265127	14293612	+	electron carrier activity. It is involved in the biological process described with oxidation-reduction process
16	Csup010665.1	17911375	17938593	+	Helicase
17	Csup013946.1	2299063	2328819	+	ALG13
17	Csup013912.1	14755719	14761022	+	Sugar (and other) transporter
17	Csup013968.1	14761641	14767731	-	Peptidase family M48
17	Csup014180.1	14648527	14654047	-	Acyltransferase C-terminus
17	Csup013962.1	8162045	8165621	+	THAP
17	Csup014048.1	8168998	8354070	-	A domain family that is part of the cupin metalloenzyme superfamily.
17	Csup014155.1	8152496	8159860	-	Kazal type serine protease inhibitors
17	Csup013918.1	14655113	14657595	-	Sugar (and other) transporter
17	Csup014069.1	14665569	14671265	-	Sugar (and other) transporter
17	Csup014008.1	9170699	9212059	-	NA|NA|NA
17	Csup014238.1	14713760	14746419	-	Protein tyrosine kinase
17	Csup014222.1	14770251	14773259	+	SWIRM domain
17	Csup014067.1	14781805	14784922	+	DAN domain
17	Csup014172.1	4884693	5028771	+	Ankyrin repeats (many copies)
18	Csup001352.1	4414505	4416638	-	Cytochrome C oxidase copper chaperone (COX17)
18	Csup001401.1	10273161	10276197	-	None
18	Csup001115.1	10282937	10286212	-	Structural constituent of ribosome. It is involved in the biological process described with translation
18	Csup001422.1	10310392	10322459	+	NA|NA|NA
18	Csup001441.1	10989015	10991563	-	NA|NA|NA
18	Csup001523.1	5353362	5374078	+	NA|NA|NA
19	Csup010000.1	14557697	14783425	+	3'5'-cyclic nucleotide phosphodiesterase
19	Csup010160.1	14558487	14560308	-	None
19	Csup009928.1	11928516	11931777	+	NA|NA|NA
19	Csup010371.1	14182184	14191518	+	GDP-mannose 4
19	Csup010137.1	14138059	14154574	+	Domain of unknown function (DUF4820)
19	Csup010275.1	11013321	11023590	+	fukutin related protein
19	Csup010364.1	11019984	11054289	-	dynein intermediate chain
19	Csup010064.1	11044750	11063358	+	NA|NA|NA
19	Csup010155.1	10864364	10913549	+	Kazal type serine protease inhibitors
19	Csup009993.1	6658167	6679461	-	FAS-associated factor
19	Csup009896.1	14114203	14131028	-	cellular response to ATP
2	Csup004230.1	13941314	13951188	+	NA|NA|NA
2	Csup004023.1	43059320	43075586	+	NA|NA|NA
2	Csup004179.1	13898467	13904272	-	7 transmembrane receptor (rhodopsin family)
2	Csup003719.1	32005095	32024594	+	Broad-Complex
2	Csup003847.1	20395715	20428112	+	NADH ubiquinone oxidoreductase subunit NDUFA12
2	Csup004383.1	19184729	19189346	-	NA|NA|NA
2	Csup004017.1	34417020	34418820	+	None
2	Csup004262.1	34418631	34435193	-	structural molecule activity
2	Csup003954.1	38233588	38261951	-	zinc finger
2	Csup003990.1	45940104	45943923	+	None
2	Csup004329.1	45948314	45956344	+	None
2	Csup004020.1	37938976	38006175	-	Transmembrane amino acid transporter protein
2	Csup004060.1	19631245	19728268	-	Found in Pit-Oct-Unc transcription factors
2	Csup004055.1	5185841	5205677	-	TRC8 N-terminal domain
2	Csup003905.1	37238795	37416652	+	Spectrin repeat
2	Csup004201.1	19209976	19235670	+	C-type lectin (CTL) or carbohydrate-recognition domain (CRD)
2	Csup003853.1	32137170	32138286	+	None
2	Csup004046.1	34207661	34222841	+	bromo domain
2	Csup004152.1	9741113	9748461	-	zinc finger
2	Csup004271.1	34005442	34039776	-	None
2	Csup003872.1	43239404	43339546	+	PAS domain
2	Csup004275.1	5173009	5189322	+	A Receptor for Ubiquitination Targets
2	Csup004021.1	8052814	8054660	-	None
2	Csup004081.1	5268411	5317233	+	beta-N-acetylglucosaminidase
20	Csup006396.1	18835462	18852564	-	BRCA1-associated protein 2
20	Csup006089.1	15499883	15502128	+	None
20	Csup006436.1	15505216	15509813	+	PBP/GOBP family
20	Csup006153.1	15655276	15707194	+	Myotubularin-like phosphatase domain
20	Csup006249.1	15493431	15503613	-	None
20	Csup006157.1	12511824	12516462	+	Septin
20	Csup006103.1	4908628	4917887	+	NA|NA|NA
20	Csup006361.1	14414853	14455829	-	Ion channel
20	Csup006160.1	15540205	15587508	-	helix loop helix domain
20	Csup006470.1	16717496	16730702	+	zinc finger
20	Csup006419.1	10975532	10985599	-	Asparaginase
20	Csup006199.1	16713325	16717508	-	Transport and Golgi organisation 2
20	Csup006205.1	15515017	15525453	-	Astacin (Peptidase family M12A)
20	Csup006462.1	8611055	8627635	+	AMP-binding enzyme C-terminal domain
20	Csup006216.1	17063068	17073078	-	NA|NA|NA
21	Csup007563.1	10155016	10425667	-	Adenylyl- / guanylyl cyclase
21	Csup007894.1	10873560	10889633	-	transferase activity
21	Csup007763.1	7197878	7327885	+	DDE_Tnp_1-like zinc-ribbon
21	Csup007888.1	16512972	16518767	-	Trypsin-like serine protease
21	Csup007602.1	10910427	10923615	-	Tuftelin interacting protein N terminal
21	Csup007934.1	10905870	10914283	+	Mediates the uptake of pyruvate into mitochondria
21	Csup007667.1	10828358	10839097	-	UDP-glucoronosyl and UDP-glucosyl transferase
21	Csup007829.1	8912209	8944066	+	Domain A in dwarfin family proteins
21	Csup007854.1	5102253	5103948	-	Cytochrome P450
21	Csup007717.1	10849606	10863087	-	UDP-glucoronosyl and UDP-glucosyl transferase
21	Csup007690.1	8292021	8299311	-	PhoX homologous domain
22	Csup014661.1	14393343	14419871	+	Trypsin-like serine protease
22	Csup014611.1	8732927	8769769	-	zinc ion binding
23	Csup005883.1	9823660	9824221	-	None
23	Csup005867.1	11456203	11484075	+	None
23	Csup005960.1	5826996	5839883	-	Farnesoic acid 0-methyl transferase
23	Csup005958.1	6714058	6724612	-	7tm Odorant receptor
23	Csup005996.1	9844443	9867794	-	UDP-glucoronosyl and UDP-glucosyl transferase
23	Csup005848.1	5818065	5824188	-	Glyco_18
24	Csup003513.1	13708491	13711269	+	helicase superfamily c-terminal domain
24	Csup003552.1	8886207	8912628	-	B-cell lymphoma 9 protein
24	Csup003606.1	2543208	2561582	+	Voltage gated chloride channel
24	Csup003561.1	12261438	12416299	+	Inositol 1
24	Csup003599.1	1167838	1211307	-	Hexokinase
25	Csup012558.1	13197209	13271452	-	Immunoglobulin domain
25	Csup012491.1	13008870	13011264	-	Zinc finger
25	Csup012570.1	5594563	5614120	+	Putative adipose-regulatory protein (Seipin)
25	Csup012435.1	13085645	13089807	+	None
25	Csup012530.1	13099995	13109402	+	cornified envelope assembly
26	Csup011527.1	6020065	6029943	+	Vacuolar ATP synthase subunit S1 (ATP6S1)
26	Csup011580.1	6033276	6051500	-	C2H2-type zinc-finger domain
26	Csup011571.1	11391748	11396096	-	Mitochondrial ribosomal protein L51 / S25 / CI-B8 domain
26	Csup011576.1	11390077	11392581	+	DNA binding domain with preference for A/T rich regions
26	Csup011700.1	5706195	5712797	+	CYTH domain
26	Csup011560.1	6723917	6806937	+	PAS fold
26	Csup011771.1	7009944	7020109	+	Cyclophilin type peptidyl-prolyl cis-trans isomerase/CLD
26	Csup011623.1	5691585	5705720	-	Zinc-finger associated domain (zf-AD)
27	Csup000084.1	11296166	11297946	+	None
27	Csup000152.1	11291145	11293266	-	Vinculin family
27	Csup000365.1	2041784	2050643	+	NA|NA|NA
27	Csup000345.1	9996200	10000849	+	Belongs to the helicase family
27	Csup000350.1	393774	396897	+	NA|NA|NA
27	Csup000241.1	6448963	6460991	-	EF-hand domain pair
27	Csup000284.1	4065404	4098586	+	None
27	Csup000303.1	1905267	1923884	+	Zinc finger
27	Csup000092.1	515542	605271	+	NA|NA|NA
27	Csup000067.1	6502748	6507397	+	Family with sequence similarity 193 member B
27	Csup000388.1	6497154	6501747	+	Zinc finger
27	Csup000110.1	7006434	7022926	-	NA|NA|NA
27	Csup000047.1	3839900	3859478	+	Ras of Complex
27	Csup000093.1	7041386	7068317	-	Trypsin-like serine protease
27	Csup000318.1	1106661	1119708	-	60S ribosomal protein L4 C-terminal domain
27	Csup000149.1	6848661	6852956	+	NA|NA|NA
28	Csup007373.1	3880201	3883664	+	None
28	Csup007260.1	4248118	4271515	+	Predicted integral membrane zinc-ribbon metal-binding protein
28	Csup007312.1	4903263	4904812	+	Ribosomal protein S21e
28	Csup007496.1	8205967	8208357	-	Sugar (and other) transporter
28	Csup007472.1	665387	726977	-	divergent subfamily of APPLE domains
28	Csup007504.1	4896252	4898209	+	None
28	Csup007493.1	1262980	1270271	+	Component of the origin recognition complex (ORC) that binds origins of replication
28	Csup007394.1	1368624	1382476	+	PAP2 superfamily
28	Csup007245.1	1239285	1260501	-	Pentapeptide repeats (9 copies)
28	Csup007358.1	2208995	2226396	+	Homeodomain
29	Csup004804.1	3569260	3587478	+	7tm Odorant receptor
29	Csup004826.1	7765380	7772104	-	NA|NA|NA
29	Csup004984.1	1627969	1699426	-	DNA binding
29	Csup004906.1	4327423	4376940	-	Domain of unknown function (DUF3350)
29	Csup004985.1	11744893	11745934	-	None
29	Csup004863.1	8659995	8669064	+	cell adhesion
29	Csup004913.1	8153795	8169289	+	Respiratory-chain NADH dehydrogenase
3	Csup010965.1	14859140	14895193	+	Alpha-2-Macroglobulin
3	Csup011126.1	14853686	14857645	+	NA|NA|NA
3	Csup011381.1	15870840	16057748	+	BCL (B-Cell lymphoma); contains BH1
3	Csup011243.1	14843266	14845150	-	NA|NA|NA
3	Csup011156.1	15052390	15053882	-	bZIP Maf transcription factor
3	Csup011004.1	14897623	14904827	-	PPIases accelerate the folding of proteins. It catalyzes the cis-trans isomerization of proline imidic peptide bonds in oligopeptides
3	Csup011140.1	14908370	14911760	+	Sulfatase
3	Csup011394.1	15115689	15118028	-	None
3	Csup011427.1	15082933	15112435	-	Diacylglycerol O-acyltransferase activity. It is involved in the biological process described with triglyceride biosynthetic process
3	Csup011249.1	21593740	21594813	-	Zinc finger domain in CG10631
3	Csup011315.1	21662845	21663544	+	None
4	Csup002624.1	8284820	8303839	+	WD40 repeats
4	Csup002285.1	8277086	8283397	-	Pfam:DUF2305
4	Csup002502.1	8274722	8276678	+	None
4	Csup002189.1	8405470	8408632	-	PDZ domain
4	Csup002241.1	8403659	8408053	+	ETC complex I subunit conserved region
4	Csup002648.1	8215274	8229737	+	NA|NA|NA
4	Csup002783.1	24485390	24490973	+	Lipase
4	Csup002761.1	26986213	26989511	+	Ribonucleotide reductase
4	Csup002787.1	23870967	23873380	-	Thyroid hormone-inducible hepatic protein Spot 14
4	Csup002554.1	21985861	21991400	-	NA|NA|NA
4	Csup002246.1	13271141	13284532	-	Endoribonuclease XendoU
4	Csup002193.1	18129998	18132114	-	DDE superfamily endonuclease
4	Csup002224.1	8430646	8462960	+	Aminotransferase class-III
4	Csup002377.1	8264794	8268826	+	Serine aminopeptidase
4	Csup002291.1	15584793	15594205	+	Calcineurin-like phosphoesterase
4	Csup002697.1	6055159	6062090	-	Methyltransferase domain
4	Csup002227.1	18296795	18307892	+	Guanylate kinase homologues.
4	Csup002403.1	21605461	21617566	-	ATPase domain of DNA mismatch repair MUTS family
5	Csup013234.1	7023192	7035973	+	Carboxylesterase family
5	Csup013473.1	8737315	8744179	+	Zinc finger
5	Csup013292.1	7051011	7059237	+	Haemolymph juvenile hormone binding protein (JHBP)
5	Csup013718.1	7059773	7071357	+	Haemolymph juvenile hormone binding protein (JHBP)
5	Csup013750.1	7073705	7088278	+	Haemolymph juvenile hormone binding protein (JHBP)
5	Csup013818.1	10095598	10096774	+	DnaJ molecular chaperone homology domain
5	Csup013788.1	8809873	8825016	-	None
5	Csup013279.1	9958110	9960837	+	C-type lectin (CTL) or carbohydrate-recognition domain (CRD)
5	Csup013558.1	9960884	9968897	-	short chain dehydrogenase
5	Csup013501.1	6880876	6894705	+	Zinc-finger associated domain (zf-AD)
5	Csup013680.1	24653781	24665757	+	SET (Su(var)3-9
5	Csup013475.1	5997358	6005458	-	tRNA synthetases class I (E and Q)
5	Csup013621.1	10798790	10803122	-	Carboxylesterase family
5	Csup013250.1	9759241	9762044	+	Hypoxia induced protein conserved region
5	Csup013401.1	23594282	23601772	-	NA|NA|NA
5	Csup013371.1	12819235	12836299	-	Sodium:neurotransmitter symporter family
5	Csup013381.1	9747341	9751214	+	Gtr1/RagA G protein conserved region
5	Csup013340.1	10588664	10724809	+	6-O-sulfation enzyme which catalyzes the transfer of sulfate from 3'-phosphoadenosine 5'-phosphosulfate (PAPS) to position 6 of the N-sulfoglucosamine residue (GlcNS) of heparan sulfate
5	Csup013724.1	29084438	29095797	+	Regulated-SNARE-like domain
5	Csup013427.1	12766250	12822623	+	Guanine nucleotide exchange factor for Rho/Rac/Cdc42-like GTPases
6	Csup003020.1	22542880	22579251	+	ubiquitin-protein
6	Csup003005.1	14078681	14080985	-	protein transport
6	Csup003305.1	23602678	23605525	+	None
6	Csup002947.1	23595975	23597411	-	nuclease activity
6	Csup003094.1	22512589	22538484	-	C-type lectin (CTL) or carbohydrate-recognition domain (CRD)
6	Csup002931.1	20056185	20060660	-	Pescadillo N-terminus
6	Csup003341.1	20061820	20062686	-	None
6	Csup002960.1	28930971	29000149	-	None
6	Csup003379.1	10472446	10483335	+	16S rRNA methyltransferase RsmB/F
6	Csup003318.1	9731269	9737468	-	Glycosyltransferase family 28 C-terminal domain
6	Csup002975.1	11130952	11133157	-	nuclease HARBI1-like
6	Csup002963.1	9018549	9039987	-	Fringe-like
6	Csup003370.1	23720786	23724472	-	None
6	Csup003252.1	22772825	22776602	-	MYND finger
6	Csup002985.1	21761757	21765234	+	Domain of unknown function (DUF4780)
7	Csup013083.1	7579725	7642661	-	Fatty acid desaturase
7	Csup012688.1	22026664	22085079	+	Immunoglobulin V-set domain
7	Csup012831.1	4084503	4098221	+	WD domain
7	Csup012769.1	9627759	9647505	-	Zinc ion binding
7	Csup012994.1	9625831	9631133	+	SCO1/SenC
7	Csup013049.1	9533899	9544064	+	CD80-like C2-set immunoglobulin domain
8	Csup008314.1	7710825	7755199	-	Dual specificity phosphatase
8	Csup008134.1	7462844	7499048	-	Proteasome stabiliser
8	Csup007968.1	8035379	8124458	-	Trypsin Inhibitor like cysteine rich domain
8	Csup008402.1	7453098	7466281	+	LMBR1-like membrane protein
8	Csup008032.1	20193555	20203126	+	EF-hand domain pair
9	Csup008814.1	1920799	1931926	-	Gustatory receptor which mediates acceptance or avoidance behavior
9	Csup008820.1	14421426	14423655	-	None
9	Csup008838.1	14448983	14449969	+	None
9	Csup008847.1	12975858	12994316	-	peptidase inhibitor activity
9	Csup008866.1	21174900	21239804	+	Tub family
9	Csup008545.1	13452174	13468318	+	Aldehyde dehydrogenase family
9	Csup008756.1	2302160	2316550	+	Diacylglycerol acyltransferase
9	Csup008715.1	16048567	16050552	-	Alcohol dehydrogenase transcription factor Myb/SANT-like
9	Csup008681.1	12968322	12976672	+	SCP / Tpx-1 / Ag5 / PR-1 / Sc7 family of extracellular domains.
9	Csup008709.1	25039408	25078012	+	EF-hand domain pair
9	Csup008834.1	25034684	25040739	-	Gamma-glutamyltranspeptidase
9	Csup008792.1	13141211	13143713	-	Adenosine-deaminase (editase) domain

## Sheet: Table S10
annotid	AnnotDesc	pvaluep_adj_BH	Interesting_gene_ids
ko00830	Retinol metabolism	2.33187e-05	Csup007894.1;Csup007667.1;Csup007717.1;Csup005996.1;Csup011427.1;Csup013558.1;Csup003318.1
ko00860	Porphyrin and chlorophyll metabolism	0.000101236	Csup009533.1;Csup007894.1;Csup007667.1;Csup007717.1;Csup005996.1;Csup013475.1;Csup003318.1
ko00053	Ascorbate and aldarate metabolism	0.000226224	Csup007894.1;Csup007667.1;Csup007717.1;Csup005996.1;Csup003318.1;Csup008545.1
ko00983	Drug metabolism - other enzymes	0.00185246	Csup010440.1;Csup010774.1;Csup007894.1;Csup007667.1;Csup007717.1;Csup005996.1;Csup002761.1;Csup013621.1;Csup003318.1
ko00140	Steroid hormone biosynthesis	0.00321802	Csup007894.1;Csup007667.1;Csup007717.1;Csup005996.1;Csup003318.1
ko00982	Drug metabolism - cytochrome P450	0.00811555	Csup007894.1;Csup007667.1;Csup007717.1;Csup005996.1;Csup003318.1
ko00980	Metabolism of xenobiotics by cytochrome P450	0.0102573	Csup007894.1;Csup007667.1;Csup007717.1;Csup005996.1;Csup003318.1
ko05204	Chemical carcinogenesis	0.0118834	Csup007894.1;Csup007667.1;Csup007717.1;Csup005996.1;Csup003318.1
ko00040	Pentose and glucuronate interconversions	0.0136768	Csup007894.1;Csup007667.1;Csup007717.1;Csup005996.1;Csup003318.1
ko04921	Oxytocin signaling pathway	0.0141005	Csup009158.1;Csup009450.1;Csup009015.1;Csup007563.1;Csup003561.1;Csup000241.1
ko04922	Glucagon signaling pathway	0.0156446	Csup006160.1;Csup003561.1;Csup003599.1;Csup000241.1;Csup007394.1
ko04723	Retrograde endocannabinoid signaling	0.0184525	Csup009158.1;Csup009753.1;Csup003847.1;Csup003561.1;Csup004913.1;Csup002241.1
ko04924	Renin secretion	0.0246486	Csup009450.1;Csup007563.1;Csup003561.1;Csup000241.1
ko05221	Acute myeloid leukemia	0.0267632	Csup009015.1;Csup001990.1;Csup008314.1
ko04022	cGMP-PKG signaling pathway	0.028456	Csup009158.1;Csup009450.1;Csup004179.1;Csup007563.1;Csup003561.1;Csup000241.1
ko04270	Vascular smooth muscle contraction	0.0298605	Csup009158.1;Csup009450.1;Csup007563.1;Csup003561.1;Csup000241.1
ko04713	Circadian entrainment	0.038906	Csup009158.1;Csup009450.1;Csup003561.1;Csup000241.1
ko05167	Kaposi sarcoma-associated herpesvirus infection	0.0421445	Csup009015.1;Csup001990.1;Csup003561.1;Csup000241.1;Csup004863.1
ko04714	Thermogenesis	0.0428842	Csup009158.1;Csup014048.1;Csup014238.1;Csup001352.1;Csup003847.1;Csup007563.1;Csup014611.1;Csup004913.1;Csup002241.1
ko00232	Caffeine metabolism	0.0440603	Csup010440.1;Csup010774.1
ko04540	Gap junction	0.0462002	Csup009158.1;Csup009450.1;Csup010561.1;Csup003561.1
ko00524	Neomycin, kanamycin and gentamicin biosynthesis	0.0480409	Csup003599.1
ko00908	Zeatin biosynthesis	0.0480409	Csup001664.1
ko04371	Apelin signaling pathway	0.0482216	Csup009158.1;Csup009015.1;Csup007829.1;Csup003561.1;Csup000241.1
ko04720	Long-term potentiation	0.0484864	Csup014238.1;Csup003561.1;Csup000241.1

[truncated: 9 more sheets: Table S11, Table S12, Table S13, Table S14, Table S15, Table S16, Table S17, Table S18, Sheet1]
